# Supplementary material for: Differential molecular programs of cutaneous anaplastic large cell lymphoma and CD30-positive transformed mycosis fungoides
Source: Front Immunol. 2023 Sep 18;14:1270365. doi: 10.3389/fimmu.2023.1270365 (PMC10544577; doi:10.3389/fimmu.2023.1270365)
Supplement: Supplementary file 1 [file Table_1.xlsx]

## Sheet: Sheet 1
Supplementary Table 1 The clinical and histopathological information of 52 samples from 25 cALCL and 25 CD30+TMF patients.
Clinical diagnosis	Patient No.	RNA-seq	IHC staining	Gender	Ulceration	Trunk involvement	Low-limb involvement	Number and distribution of lesions	Relapse	Disease progression	Spontaneous regresion	Pruritus	OS status	OS time (Months)	PFS status	PFS time (Months)	Elaveted LDH level	Epidermotropism	Eosnophil infiltration	Epidermal hyperplasia	Neutrophil infiltration	CD20 immunostains	CD8 immunostains	Ki-67(%)	Treatment (first line)
cALCL	1	Yes	No	Male	Yes	Yes	No	Local-disseminated	Yes	No	Yes	No	No events	76	No events	76	NA	No	Yes	Yes	Yes	NA	NA	45	IFNα-2b
cALCL	2	Yes	No	Female	No	Yes	Yes	Regional-disseminated	Yes	No	Yes	No	No events	143	No events	143	NA	NA	NA	NA	NA	NA	NA	NA	IFNα-2b + low-dose MTX
cALCL	3	Yes	No	Male	Yes	NA	NA	Local-disseminated	Yes	No	No	No	No events	57	No events	57	NA	Yes	No	No	No	Negative	Positive	90	IFNα-2b + low-dose MTX
cALCL	4	Yes	No	Male	Yes	No	No	Regional-disseminated	No	No	No	No	No events	55	No events	55	No	No	Yes	Yes	Yes	Negative	Negative	60	low-dose MTX
cALCL	5	Yes	No	Female	Yes	Yes	Yes	Local-disseminated	No	No	No	No	No events	52	No events	52	NA	NA	NA	NA	NA	NA	NA	NA	nb-UVB
cALCL	6	Yes	No	Male	Yes	Yes	Yes	Local-disseminated	Yes	No	No	No	No events	115	No events	115	No	Yes	No	No	No	Negative	NA	90	surgery
cALCL	7	Yes	No	Male	No	No	No	Local-disseminated	Yes	No	No	No	No events	93	No events	93	No	No	No	No	No	Negative	Negative	90	IFNα-2b + low-dose MTX
cALCL	8	Yes	No	Male	Yes	No	Yes	Regional-disseminated	Yes	No	Yes	No	No events	53	No events	53	NA	No	Yes	Yes	Yes	NA	NA	NA	low-dose MTX
cALCL	9	Yes	Yes	Male	Yes	No	No	Local-disseminated	No	No	No	No	No events	32	No events	32	No	No	No	No	No	Negative	Positive	95	IFNα-2b + low-dose MTX
cALCL	10	Yes	Yes	Male	Yes	No	Yes	Local-disseminated	Yes	No	Yes	No	No events	26	No events	26	No	No	No	No	No	Negative	Negative	0.9	IFNα-2b+ Acitretin + low-dose MTX
cALCL	11	Yes	Yes	Male	Yes	Yes	Yes	Regional-disseminated	Yes	No	Yes	No	No events	109	No events	109	No	No	Yes	Yes	Yes	NA	NA	NA	IFNα-2b + low-dose MTX
cALCL	12	Yes	Yes	Female	No	Yes	NA	Local-disseminated	Yes	No	Yes	No	No events	7	No events	7	No	Yes	No	No	No	Negative	NA	95	IFNα-2b + low-dose MTX
cALCL	13	Yes	Yes	Male	No	No	No	Regional-disseminated	Yes	No	Yes	No	No events	16	No events	16	No	No	NA	No	No	Negative	Positive	80	low-dose MTX
cALCL	14	Yes	No	Female	Yes	Yes	Yes	Regional-disseminated	Yes	No	Yes	No	No events	24	No events	24	No	Yes	No	Yes	Yes	Positive	Negative	50	low-dose MTX
cALCL	15	Yes	Yes	Male	Yes	Yes	No	Local-disseminated	Yes	No	No	No	No events	1	No events	1	No	No	NA	Yes	Yes	Negative	Positive	NA	IFNα-2b + low-dose MTX
cALCL	16	No	Yes	Female	Yes	No	Yes	Solitary	Yes	No	No	Yes	No events	36	No events	36	No	No	Yes	No	Yes	Negative	Negative	50	IFNα-2b + low-dose MTX
cALCL	17	No	Yes	Male	Yes	No	No	Solitary	No	No	No	No	No events	17	No events	17	No	No	Yes	Yes	No	Positive	Positive	40	low-dose MTX
CD30+TMF	18	Yes	Yes	Male	No	Yes	Yes	Regional-disseminated	Yes	Yes	No	Yes	Had events	21	Had events	3	NA	Yes	Yes	No	No	Negative	Positive	NA	IFNα-2b + low-dose MTX
CD30+TMF	19	Yes	No	Female	No	Yes	Yes	Regional-disseminated	No	Yes	No	Yes	Had events	46	Had events	46	NA	Yes	No	No	No	Positive	Positive	30	IFNα-2b + low-dose MTX
cALCL	20	No	Yes	Male	No	Yes	No	Local-disseminated	Yes	No	No	No	No events	36	No events	36	No	Yes	No	Yes	No	Negative	Positive	90	IFNα-2b + low-dose MTX
CD30+TMF	21	Yes	No	Female	Yes	Yes	Yes	Regional-disseminated	No	Yes	No	Yes	Had events	45	Had events	45	Yes	Yes	No	No	No	Positive	Positive	90	NA
cALCL	22	No	Yes	Female	No	Yes	No	Regional-disseminated	Yes	No	No	No	No events	12	No events	12	NA	No	No	No	No	Negative	NA	67.5	low-dose MTX
cALCL	23	No	Yes	Male	Yes	No	No	Solitary	No	No	No	No	No events	5	No events	5	No	No	Yes	Yes	No	NA	Positive	40	Local RT
cALCL	24	No	Yes	Male	Yes	No	Yes	Regional-disseminated	Yes	No	No	Yes	No events	22	No events	22	NA	Yes	Yes	Yes	No	Negative	Negative	70	IFNα-2b + low-dose MTX
cALCL	25	No	Yes	Male	Yes	No	No	Solitary	No	No	No	Yes	No events	15	No events	15	No	Yes	No	No	No	Negative	Negative	80	IFNα-2b + low-dose MTX
CD30+TMF	26	Yes	Yes	Female	No	Yes	Yes	Regional-disseminated	No	Yes	No	Yes	No events	62	No events	62	No	Yes	No	No	No	Positive	Positive	50	IFNα-2b + low-dose MTX
CD30+TMF	27	Yes	No	Male	No	Yes	Yes	Regional-disseminated	No	Yes	No	Yes	Had events	16	Had events	16	Yes	Yes	Yes	No	No	Negative	Positive	80	IFNα-2b + low-dose MTX + nb-UVB
CD30+TMF	28	Yes	No	Male	Yes	Yes	Yes	Regional-disseminated	No	Yes	No	Yes	Had events	29	Had events	29	Yes	Yes	Yes	No	No	NA	NA	NA	IFNα-2b + low-dose MTX
CD30+TMF	29	Yes	Yes	Male	Yes	Yes	Yes	Regional-disseminated	No	Yes	No	Yes	No events	92	No events	92	No	Yes	Yes	No	No	Positive	Positive	50	IFNα-2b + low-dose MTX
cALCL	30	No	Yes	Male	Yes	Yes	Yes	Regional-disseminated	Yes	Yes	No	Yes	Had events	13	Had events	13	NA	NA	NA	NA	NA	NA	NA	NA	NA
CD30+TMF	31	Yes	Yes	Female	No	Yes	Yes	Regional-disseminated	No	Yes	No	Yes	Had events	25	Had events	25	NA	Yes	Yes	Yes	No	NA	NA	NA	IFNα-2b + low-dose MTX
CD30+TMF	32	Yes	No	Male	No	Yes	Yes	Regional-disseminated	No	Yes	No	Yes	Had events	21	Had events	2	NA	No	No	No	No	NA	NA	NA	low-dose MTX
CD30+TMF	33	Yes	Yes	Male	No	Yes	Yes	Regional-disseminated	No	Yes	No	Yes	No events	35	Had events	2	Yes	Yes	No	Yes	No	Positive	Negative	20	IFNα-2b + low-dose MTX
CD30+TMF	34	Yes	Yes	Male	No	Yes	Yes	Regional-disseminated	No	Yes	No	Yes	No events	53	No events	53	NA	Yes	No	No	No	NA	NA	NA	IFNα-2b + low-dose MTX
cALCL	35	No	Yes	Male	Yes	No	No	Solitary	No	No	No	Yes	No events	6	No events	6	No	Yes	Yes	No	Yes	Negative	NA	85	IFNα-3b+ Acitretin + low-dose MTX
cALCL	36	No	Yes	Female	No	No	No	Solitary	Yes	No	No	Yes	No events	17	No events	17	NA	Yes	Yes	No	No	Negative	NA	90	observation
CD30+TMF	37	Yes	No	Female	No	Yes	Yes	Regional-disseminated	No	Yes	No	Yes	Had events	15	Had events	15	No	Yes	Yes	No	No	NA	NA	NA	IFNα-4b+ Acitretin + low-dose MTX
CD30+TMF	38	No	Yes	Female	No	Yes	Yes	Regional-disseminated	No	Yes	No	Yes	No events	17	No events	17	Yes	Yes	Yes	Yes	No	Positive	Positive	30	IFNα-2b+ Acitretin
CD30+TMF	39	Yes	Yes	Male	NA	NA	NA	Regional-disseminated	No	Yes	No	NA	Had events	7	Had events	7	NA	Yes	NA	No	No	NA	NA	NA	NA
CD30+TMF	40	Yes	No	Female	Yes	Yes	No	Regional-disseminated	No	Yes	No	Yes	Had events	11	Had events	11	Yes	Yes	No	No	No	NA	NA	NA	IFNα-4b+ Acitretin + low-dose MTX + Chidamide
CD30+TMF	40.2	Yes	Yes	Female	Yes	Yes	No	Regional-disseminated	No	Yes	No	Yes	Had events	8	Had events	8	Yes	Yes	No	No	No	NA	NA	NA	IFNα-4b+ Acitretin + low-dose MTX + Chidamide
CD30+TMF	41	Yes	Yes	Female	Yes	Yes	Yes	Regional-disseminated	Yes	Yes	No	Yes	Had events	10	Had events	10	No	Yes	No	Yes	No	NA	NA	NA	NA
CD30+TMF	42	No	Yes	Female	No	Yes	Yes	Regional-disseminated	Yes	Yes	No	NA	No events	4	No events	4	Yes	Yes	Yes	Yes	No	Negative	Negative	60	NA
CD30+TMF	43	No	Yes	Male	Yes	Yes	Yes	Regional-disseminated	Yes	Yes	Yes	No	No events	40	No events	40	No	No	Yes	No	No	Negative	Positive	80	IFNα-2b + low-dose MTX
CD30+TMF	44	No	Yes	Male	No	Yes	Yes	Regional-disseminated	No	Yes	No	No	Had events	3	Had events	3	Yes	Yes	No	No	No	Negative	Positive	90	IFNα-2b+ Acitretin + low-dose MTX
CD30+TMF	45	No	Yes	Female	Yes	Yes	Yes	Regional-disseminated	No	Yes	No	No	No events	18	No events	18	No	No	Yes	No	No	Negative	Positive	70	IFNα-4b+ Acitretin + low-dose MTX + nb-UVB
CD30+TMF	46	No	Yes	Female	Yes	Yes	Yes	Regional-disseminated	No	Yes	No	Yes	No events	15	Had events	15	Yes	Yes	No	No	No	Positive	Negative	40	IFNα-2b+ Acitretin + nb-UVB
CD30+TMF	46.2	No	Yes	Female	Yes	Yes	Yes	Regional-disseminated	No	Yes	No	Yes	No events	15	Had events	15	Yes	Yes	No	No	No	Positive	Negative	40	IFNα-2b+ Acitretin + nb-UVB
CD30+TMF	47	No	Yes	Female	No	Yes	Yes	Regional-disseminated	No	Yes	No	Yes	NA	NA	NA	NA	Yes	No	No	No	No	Negative	Positive	20	NA
CD30+TMF	48	No	Yes	Male	No	Yes	Yes	Regional-disseminated	Yes	Yes	No	Yes	No events	28	No events	28	No	Yes	Yes	Yes	No	Negative	Positive	50	IFNα-2b
CD30+TMF	49	No	Yes	Female	Yes	Yes	Yes	Regional-disseminated	No	Yes	No	Yes	No events	4	No events	4	Yes	Yes	Yes	Yes	No	NA	NA	NA	NA
CD30+TMF	50	No	Yes	Female	No	Yes	Yes	Regional-disseminated	No	Yes	No	Yes	No events	19	No events	19	No	No	Yes	NA	No	Positive	Positive	80	IFNα-2b+ Acitretin + low-dose MTX + Local RT
Patient No.: Patient numbers. 40/40.2 are two samples from the same patient as 46/46.2 also.
NA, not available; LDH, lactate dehydrogenase
Treatment (first line): MTX, Methotrexate; IFN, interferon; RT, radiation.
