# Supplementary material for: Differential molecular programs of cutaneous anaplastic large cell lymphoma and CD30-positive transformed mycosis fungoides
Source: Front Immunol. 2023 Sep 18;14:1270365. doi: 10.3389/fimmu.2023.1270365 (PMC10544577; doi:10.3389/fimmu.2023.1270365)
Supplement: Supplementary file 2 [file Table_2.xlsx]

## Sheet: Sheet 1
Supplementary Table 2 Differential gene expression analysis comparing cALCL group (n=15) with CD30+TMF group (n=16)
genes	baseMean	log2FoldChange	lfcSE	pvalue	padj
SSX1	170.325	11.8769	4.02425	8.87958e-37	1.53359e-32
TNFSF11	264.735	-4.64937	0.416276	2.34647e-32	2.0263e-28
HCAR1	321.81	-5.66647	0.618099	1.00017e-28	5.75798e-25
TESPA1	1446.82	-2.60286	0.24913	1.63134e-28	7.04374e-25
GNG4	686.419	-5.48421	0.702678	2.2979e-25	7.93742e-22
DBH-AS1	847.594	-4.59464	0.477279	4.56717e-25	1.31466e-21
LAIR2	468.373	-4.43383	0.467767	4.00203e-24	9.87415e-21
RNF157	2280.37	3.73546	0.405207	1.7897e-23	3.86373e-20
SIRPG	1177	-3.80095	0.444613	2.57607e-23	4.94347e-20
DBH	206.146	-4.71608	0.532696	2.7416e-22	4.73501e-19
MICOS10-NBL1	77.2221	6.28114	0.708597	2.23849e-21	3.51463e-18
PRSS21	208.937	-4.71622	0.675208	2.59419e-21	3.73369e-18
MIR3142HG	1140.13	-2.9885	0.366108	2.73638e-19	3.63539e-16
IL17REL	956.185	-3.87457	0.460849	1.71345e-18	2.11378e-15
SDS	142.872	3.13551	0.378091	6.00244e-18	6.91121e-15
KCNT1	179.537	-4.25789	0.558905	6.56404e-18	7.08548e-15
PRAME	216.737	-4.48144	0.565187	1.32748e-17	1.34864e-14
TNFRSF4	1649.33	-3.22853	0.460253	6.33498e-17	6.07842e-14
GAGE12F	74.7026	0.0314886	0.296302	1.06374e-16	9.66936e-14
CCL22	1328.66	-3.00641	0.399942	1.37222e-16	1.18498e-13
PTMAP5	149.678	1.91398	0.242176	1.63399e-16	1.34384e-13
SARDH	378.696	-2.91908	0.391177	3.25964e-16	2.55896e-13
LINC01480	277.566	-3.3092	0.459692	4.03845e-16	3.03253e-13
GAGE12G	78.1082	0.0282609	0.295727	5.79375e-16	4.16933e-13
GP1BA	293.481	-2.69231	0.362207	6.39773e-16	4.4198e-13
TCF7	3031.31	-2.90795	0.426626	7.81229e-16	5.18946e-13
PGM2L1	890.432	-2.0182	0.268644	2.98527e-15	1.90958e-12
ITGB2-AS1	1632.4	-3.14957	0.499669	3.24786e-15	2.00335e-12
CD28	1709.76	-2.97764	0.478297	8.18177e-15	4.87267e-12
BTLA	481.071	-3.15406	0.484799	1.06441e-14	6.12779e-12
MINAR2	71.6742	12.5227	3.30396	1.43317e-14	7.98458e-12
VIPR2	86.5319	-3.24152	0.486766	1.94462e-14	1.04955e-11
LINC01943	524.24	3.08363	0.43126	2.16573e-14	1.13347e-11
SMIM38	90.2102	-4.16513	0.692006	4.07603e-14	2.0705e-11
GAGE2E	58.4149	0.0280828	0.295695	4.86215e-14	2.39926e-11
RNF19A	3932.7	-1.75159	0.255322	6.32994e-14	3.03679e-11
TMCC2	208.066	-1.41363	0.199209	6.57964e-14	3.07127e-11
CA8	157.817	-3.36198	0.50603	9.59887e-14	4.36269e-11
LRRN3	438.506	-4.80112	0.869713	1.64219e-13	7.27237e-11
LINC01539	30.361	-3.82892	0.575997	2.19787e-13	9.28697e-11
PEX5L	70.8738	4.51787	0.654549	2.20465e-13	9.28697e-11
ITK	3457.01	-2.17969	0.331996	2.64249e-13	1.0715e-10
NPHS1	123.682	-7.57742	1.17555	2.66774e-13	1.0715e-10
PROK2	111.23	4.21617	0.65225	6.39644e-13	2.51075e-10
GTSF1	444.429	-2.68309	0.397994	6.63093e-13	2.54495e-10
HACD1	490.072	-3.80175	0.610936	1.13749e-12	4.27079e-10
IGHE	988.499	-5.74549	0.916752	1.55419e-12	5.71117e-10
CRLF2	93.0605	-3.067	0.472456	1.65939e-12	5.97071e-10
EEF1A2	588.406	-4.03521	0.708281	2.15668e-12	7.48822e-10
PTPRT	72.3262	-2.45566	0.386846	2.16786e-12	7.48822e-10
RASGRF1	127.864	-2.62407	0.443438	6.16739e-12	2.08857e-09
NELL2	1046.69	-2.65596	0.451967	1.11007e-11	3.68694e-09
LAT	4637.27	-1.85971	0.304852	1.16027e-11	3.78095e-09
NAT8L	451.317	-3.40625	0.712119	1.18574e-11	3.7924e-09
HAMP	95.9277	4.33318	0.727643	1.51334e-11	4.66729e-09
LEF1	4451.21	-2.59396	0.453151	1.49744e-11	4.66729e-09
SPOCD1	52.8178	2.50105	0.403265	2.88513e-11	8.74195e-09
DNMT3A	1502.34	-1.56074	0.259786	4.72886e-11	1.40814e-08
SHISA9	325.792	-1.36407	0.222857	5.40067e-11	1.58093e-08
SESN1	1314.55	-1.94445	0.346523	5.88906e-11	1.69517e-08
RPS28P7	458.288	2.15958	0.355506	6.64609e-11	1.88172e-08
TNFRSF8	7587.66	2.74095	0.470059	7.34399e-11	2.02012e-08
UBASH3B	964.341	-2.15876	0.422401	7.36887e-11	2.02012e-08
CD40LG	939.756	-2.9885	0.718256	9.88032e-11	2.62528e-08
FYB1	6878.12	-2.06712	0.361932	9.72855e-11	2.62528e-08
SLC1A2	90.7922	-2.50938	0.45881	1.22701e-10	3.21086e-08
BATF3	2050.48	2.42669	0.440307	1.26689e-10	3.26574e-08
DGKA	6115.55	-1.93571	0.346345	1.64157e-10	4.16935e-08
SOX8	138.753	-2.50907	0.44074	1.89808e-10	4.75099e-08
MRO	27.4585	2.60654	0.446873	2.37988e-10	5.87184e-08
BACH2	322.485	-2.42494	0.500108	3.04862e-10	7.21269e-08
GREB1	727.803	2.99691	0.595915	2.97528e-10	7.21269e-08
UNC13A	87.5656	-1.83962	0.317467	3.00855e-10	7.21269e-08
CNKSR2	80.0696	-2.68104	0.517622	3.407e-10	7.95165e-08
UBBP4	453.591	2.97603	0.548753	3.5633e-10	8.20557e-08
ZBTB20	150.679	-2.95244	0.513341	3.70911e-10	8.42895e-08
ZNF593	420.428	1.52399	0.262597	4.21403e-10	9.45202e-08
CD200	537.232	-1.85278	0.357649	4.56646e-10	1.01112e-07
EPHX2	776.662	-2.08255	0.431076	5.23715e-10	1.14495e-07
CEROX1	184.941	-1.9335	0.341746	6.2081e-10	1.34025e-07
HNRNPA1L3	281.167	1.8265	0.320265	6.53645e-10	1.37672e-07
LINC00184	98.6185	3.82309	0.722565	6.47305e-10	1.37672e-07
ACHE	452.607	-2.20333	0.405156	7.49398e-10	1.55938e-07
SLCO5A1	119.373	-2.04674	0.3713	8.34225e-10	1.71523e-07
NUB1	3112.46	-0.759114	0.131506	9.30098e-10	1.88985e-07
EGR2	743.656	-1.54473	0.274088	9.57845e-10	1.9236e-07
ICOS	689.07	-2.43077	0.460834	9.73285e-10	1.93214e-07
L1CAM	1156.37	-2.78643	0.512144	1.09697e-09	2.15293e-07
LINC03024	48.2799	12.0538	3.41706	1.20445e-09	2.32632e-07
SHISA2	104.723	-2.59015	0.523288	1.21226e-09	2.32632e-07
MSC	3508.49	1.85629	0.343054	1.27625e-09	2.42221e-07
SBK1	325.445	-1.82115	0.337009	1.76275e-09	3.30919e-07
AKAP17A	3009.02	-0.858878	0.153061	1.88584e-09	3.50218e-07
ARMH1	531.109	-3.08205	0.722472	1.95903e-09	3.57882e-07
SCG2	293.508	-3.22776	0.606328	1.98037e-09	3.57882e-07
TMOD1	673.758	2.20773	0.413876	1.98927e-09	3.57882e-07
LYRM4	751.541	0.984338	0.177015	2.02634e-09	3.60793e-07
ETS1	9959.5	-1.47384	0.283932	2.20689e-09	3.88931e-07
KIF5C	577.401	-2.12742	0.394432	2.32717e-09	4.00737e-07
LINC02195	114.335	3.53013	0.661559	2.31746e-09	4.00737e-07
TIGIT	1136.34	-1.94071	0.357024	2.34349e-09	4.00737e-07
IGLV3-25	19906.5	-0.201769	0.412148	2.58685e-09	4.38015e-07
C14orf132	728.347	-1.90107	0.378133	3.00543e-09	5.0395e-07
CAMTA1	512.307	0.92443	0.167484	3.13657e-09	5.20882e-07
MMP3	5506.01	4.87713	1.08945	3.45711e-09	5.68645e-07
TNFRSF14-AS1	574.543	-1.57289	0.29622	3.50727e-09	5.71454e-07
LINC02889	38.66	-2.86951	0.66875	3.58137e-09	5.78073e-07
TSHZ2	636.973	-1.29508	0.24136	3.71465e-09	5.94035e-07
IL6R	2315.98	-1.37921	0.266935	4.17052e-09	6.60817e-07
IGHV5-51	9245.25	-0.23443	0.46299	4.25021e-09	6.67322e-07
CUBN	120.12	-1.29189	0.242674	4.2936e-09	6.68061e-07
IL16	4119.12	-1.19312	0.226826	4.66272e-09	7.12654e-07
SNHG16	1535.15	0.852462	0.155544	4.63802e-09	7.12654e-07
GRAP	642.956	-1.44289	0.282666	4.94929e-09	7.49818e-07
CD1B	329.415	-2.215	0.418677	5.28659e-09	7.93954e-07
MAPT	234.83	-2.49404	0.492315	5.52134e-09	8.22061e-07
TMEM241	187.769	0.867813	0.159693	5.89171e-09	8.69707e-07
H2BC11	71.4708	2.19929	0.433612	7.34178e-09	1.07458e-06
CLSTN3	4014.62	-1.04584	0.197421	7.69603e-09	1.10765e-06
TIAM1	1893.9	-1.46117	0.285845	7.67072e-09	1.10765e-06
RBP5	385.849	-1.23455	0.237706	7.86638e-09	1.12281e-06
NANS	1132.49	0.988348	0.183022	8.64684e-09	1.22409e-06
LINC01547	222.145	-1.61876	0.329274	9.07014e-09	1.26412e-06
NFKBID	700.044	-1.37576	0.267128	9.07596e-09	1.26412e-06
ITM2A	3502.08	-2.20777	0.437279	9.20885e-09	1.27237e-06
LINC02363	163.982	3.88596	0.758738	9.97418e-09	1.36717e-06
PASK	3354.32	-1.6443	0.322454	1.03617e-08	1.4091e-06
ATG10	161.069	0.681574	0.126715	1.07004e-08	1.4438e-06
IL12A	68.5362	1.89147	0.374505	1.10377e-08	1.47776e-06
SRD5A3	661.815	1.02541	0.196971	1.26012e-08	1.67411e-06
H3P6	1168.5	1.45247	0.280173	1.37917e-08	1.8183e-06
C2CD2	912.075	-1.17817	0.233311	1.52123e-08	1.97875e-06
CIDEB	642.002	1.30358	0.261074	1.52379e-08	1.97875e-06
CYTH1	5834.82	-1.16976	0.232009	1.5484e-08	1.98092e-06
OSBP2	255.882	1.63745	0.340284	1.53954e-08	1.98092e-06
INSM1	36.3172	-1.70049	0.337372	1.56416e-08	1.98637e-06
IGFL2	250.989	-2.95821	0.728193	1.62188e-08	2.04464e-06
DUSP2	1120.14	-1.23565	0.242891	1.63994e-08	2.05243e-06
PAPLN	1317.04	-1.44252	0.285454	1.81543e-08	2.2557e-06
PKP2	132.026	-2.17553	0.469506	2.04504e-08	2.52285e-06
PDE9A	214.334	-2.2115	0.519457	2.07135e-08	2.53718e-06
TMEM150C	450.733	-1.59244	0.32594	2.16986e-08	2.63913e-06
FYN	3377.49	-1.14731	0.22988	2.2072e-08	2.66578e-06
RHPN1	1012.67	-2.23564	0.522099	2.49382e-08	2.99103e-06
LINC02273	193.364	-2.17032	0.50943	2.54121e-08	3.02684e-06
INPP5F	799.331	-1.1774	0.237526	2.59571e-08	3.07059e-06
NAB2	1419.74	-0.982044	0.19487	2.67788e-08	3.14623e-06
KCNK5	427.841	-1.95935	0.464687	2.9901e-08	3.48933e-06
RNF157-AS1	34.8104	2.82187	0.566358	3.0702e-08	3.55875e-06
CCR10	1251.31	2.26294	0.485555	3.2876e-08	3.78534e-06
MMP9	9783.05	-2.00506	0.412259	3.31695e-08	3.79384e-06
ALPL	443.771	1.98423	0.400294	3.51335e-08	3.99204e-06
PPP1R11	1343.26	0.649681	0.125351	3.63672e-08	4.10521e-06
SNRPC	1505.71	0.8799	0.173808	3.95742e-08	4.43822e-06
H2BC12	791.994	1.66737	0.348226	4.16891e-08	4.64524e-06
GFOD1	769.608	-1.77089	0.388518	4.30346e-08	4.76443e-06
PDZD11	690.286	0.722769	0.14156	4.51713e-08	4.96913e-06
MOAP1	771.273	-0.580895	0.113076	4.61267e-08	5.02226e-06
NBL1	4203.81	1.74517	0.359467	4.62359e-08	5.02226e-06
NLGN3	192.697	-1.48202	0.304888	4.69505e-08	5.06802e-06
PDCD1	771.268	-2.26177	0.50805	4.92858e-08	5.28705e-06
COLCA2	53.073	-2.0869	0.471326	5.49484e-08	5.85811e-06
TUBA3C	160.808	8.28799	1.8876	5.56916e-08	5.90092e-06
IGHM	68107.1	-4.30594	0.919254	5.84447e-08	6.15486e-06
TMEM236	56.3705	-1.56877	0.326342	6.17172e-08	6.4601e-06
VSIG10	320.773	-1.02426	0.213969	6.28299e-08	6.53696e-06
SRMS	138.858	-2.95179	0.801986	6.38766e-08	6.60606e-06
ECE1-AS1	47.3345	-1.77372	0.372406	6.48275e-08	6.6645e-06
SLC12A5-AS1	35.1271	-1.73398	0.357676	6.58168e-08	6.72616e-06
C1orf115	549.021	-1.56556	0.339185	7.03828e-08	7.15048e-06
DRD2	99.4295	2.99958	0.718607	7.18204e-08	7.24306e-06
MB21D2	317.284	1.19979	0.246295	7.21328e-08	7.24306e-06
MIEN1	727.876	0.924721	0.187352	7.51797e-08	7.50537e-06
TRBV5-1	345.681	-4.0174	1.1032	7.63014e-08	7.57357e-06
SLC4A10	55.7591	3.36921	0.730075	7.80014e-08	7.69807e-06
TMEM200C	84.0359	-1.51657	0.321144	8.15745e-08	8.00496e-06
CNTNAP1	2054.03	1.57029	0.340114	8.56694e-08	8.3593e-06
H19	3816.38	2.27962	0.478964	8.67368e-08	8.39809e-06
SUN1	3571.57	-1.00103	0.207971	8.70395e-08	8.39809e-06
EXOC3L4	133.304	-1.69914	0.358052	9.15405e-08	8.74941e-06
SSTR3	79.2706	-2.30678	0.532844	9.16938e-08	8.74941e-06
ABCA6	611.939	-1.73801	0.379624	9.50442e-08	9.01928e-06
TCL6	77.6236	-2.05239	0.488898	9.66469e-08	9.12124e-06
MAP3K14-AS1	302.816	-1.26113	0.263785	1.06028e-07	9.95225e-06
DYNLL1	4597.6	0.987203	0.20327	1.07874e-07	1.00707e-05
LRRC75A	132.053	-1.28823	0.271302	1.10434e-07	1.02543e-05
HIGD2A	1707.55	0.965089	0.200197	1.29039e-07	1.19165e-05
PDGFA	763.692	-1.84997	0.467831	1.29714e-07	1.19165e-05
CCL17	1718.53	-3.44044	1.36817	1.44879e-07	1.32097e-05
FARS2	542.845	0.981201	0.20827	1.46087e-07	1.32097e-05
RPL12	20721.6	0.961237	0.200571	1.45488e-07	1.32097e-05
GLUL	12503.1	1.32331	0.279625	1.47894e-07	1.33035e-05
FCGR1BP	233.596	2.00613	0.432703	1.70501e-07	1.52576e-05
F2R	2885.45	1.3581	0.301138	1.71939e-07	1.5307e-05
FBXO17	603.518	2.07517	0.484795	1.80743e-07	1.60083e-05
PHC1	856.923	-0.767478	0.159587	1.82156e-07	1.60511e-05
SIGLEC15	75.6524	-1.96844	0.461927	1.89388e-07	1.66037e-05
CTSA	5465.69	0.786929	0.164195	1.98052e-07	1.72756e-05
TOX	1567.46	-1.82533	0.416686	2.0802e-07	1.80538e-05
CD79B	674.318	-1.98655	0.473697	2.09539e-07	1.80947e-05
LDLRAD4	2214.6	-1.17094	0.251459	2.1438e-07	1.84207e-05
ID3	2188.39	-1.71232	0.419351	2.16008e-07	1.84687e-05
TAPT1	583.457	-0.627791	0.129756	2.18172e-07	1.85618e-05
LINC02731	38.493	-1.47382	0.330373	2.22232e-07	1.88145e-05
SESN3	3890.86	-1.52508	0.358268	2.26835e-07	1.91106e-05
PHF5A	716.657	0.826806	0.174329	2.31116e-07	1.93767e-05
MGST3	2404.87	1.44775	0.321599	2.37409e-07	1.98082e-05
ITIH3	65.4233	-1.69974	0.403665	2.39911e-07	1.99207e-05
PHACTR2	1054.77	-1.26688	0.290439	2.57798e-07	2.13035e-05
NDUFB1	962.738	0.775178	0.163917	2.63466e-07	2.16682e-05
RCAN2	580.124	1.38154	0.299952	2.65747e-07	2.17522e-05
CD27	2813.05	-1.61415	0.357373	2.75204e-07	2.20048e-05
H1-2	1211.28	1.90018	0.449714	2.70243e-07	2.20048e-05
IGKV1-6	2584.83	-0.301137	0.638181	2.74901e-07	2.20048e-05
ITGA8	218.208	-1.30617	0.288707	2.71857e-07	2.20048e-05
ITPKB	2370.7	-1.00743	0.22079	2.74639e-07	2.20048e-05
OLFML2B	1721.84	1.45882	0.320402	2.82787e-07	2.25069e-05
ATXN1-AS1	78.0596	-1.41493	0.321507	2.85174e-07	2.25928e-05
ADARB2	158.545	-3.3677	0.805535	2.9796e-07	2.33912e-05
RPL23AP42	6944.81	1.02526	0.221464	2.9778e-07	2.33912e-05
GAS6-AS1	442.051	-2.01365	0.516027	3.03277e-07	2.37009e-05
ARMC12	100.106	-2.23856	0.600952	3.30137e-07	2.56838e-05
PTK2B	3813.7	-1.17666	0.268839	3.36937e-07	2.59788e-05
RFLNA	445.036	2.04244	0.455303	3.35851e-07	2.59788e-05
AARD	225.17	2.70864	0.83036	3.44269e-07	2.64261e-05
KCNQ3	202.055	-2.01249	0.499652	3.53026e-07	2.69783e-05
OSTF1	1892.2	0.950091	0.206488	3.61419e-07	2.74981e-05
PLPP5	853.499	-0.994088	0.225554	3.64938e-07	2.76441e-05
LINC02154	77.2765	-3.38628	0.789483	3.69038e-07	2.78326e-05
DCHS2	80.9871	-2.81602	0.81081	3.79445e-07	2.8493e-05
SOCAR	254.285	2.34971	0.539284	3.84064e-07	2.8715e-05
TREML1	54.4674	-1.36665	0.315039	4.01535e-07	2.98919e-05
NENF	1193.03	1.2581	0.278438	4.29265e-07	3.1819e-05
MYH3	131.334	-1.33639	0.305469	4.32731e-07	3.19389e-05
HAGLR	352.711	-1.99224	0.614892	4.37272e-07	3.21367e-05
DNAH14	39.5832	-1.65201	0.405474	4.42176e-07	3.23594e-05
CHST2	1185.83	-1.20974	0.27557	4.44858e-07	3.24183e-05
KIF25	73.4762	-2.07291	0.500213	4.52703e-07	3.27139e-05
ZNF439	248.811	-1.61235	0.38282	4.52189e-07	3.27139e-05
GPR174	949.486	-1.75735	0.420913	4.73639e-07	3.40843e-05
NFATC1	1569.51	-1.60023	0.403139	4.96449e-07	3.55775e-05
DENND2D	2014.2	-1.05213	0.24149	5.14057e-07	3.66871e-05
MAPK3	1857.86	0.820411	0.179385	5.19958e-07	3.69555e-05
PMS2P7	20.5403	2.04545	0.475014	5.37321e-07	3.80331e-05
POU2F2	741.916	-1.54201	0.357701	5.46704e-07	3.85393e-05
MRPS18B	1234.79	0.690298	0.149334	5.56429e-07	3.90654e-05
AFF3	215.18	-1.79097	0.428728	5.59355e-07	3.91118e-05
COL9A1	37.2507	3.71356	1.52194	5.88267e-07	4.08777e-05
SRGAP3	318.286	-1.31267	0.308962	5.89344e-07	4.08777e-05
ECSCR	387.326	1.01488	0.227091	6.06226e-07	4.18805e-05
B4GALT5	1421.07	0.943941	0.212193	6.22043e-07	4.2802e-05
MRPL36	518.78	0.854715	0.188983	6.45127e-07	4.40395e-05
SYT17	130.724	-1.80669	0.520309	6.44035e-07	4.40395e-05
FDCSP	914.085	-3.01459	0.794827	6.48283e-07	4.40807e-05
PLPP4	48.5198	2.73945	0.661684	6.90271e-07	4.6569e-05
RPS26P19	34.6657	1.76472	0.408662	6.8775e-07	4.6569e-05
MATK	421.588	-1.31728	0.312084	6.98895e-07	4.69674e-05
NIBAN3	396.898	-1.91207	0.463733	7.27313e-07	4.86877e-05
WDR83OS	1775.22	0.890733	0.192433	7.57717e-07	5.05271e-05
ZNF610	29.8975	-1.59804	0.37692	7.92312e-07	5.26308e-05
CEP85L	669.661	-1.40657	0.340124	8.01776e-07	5.30554e-05
TOE1	359.629	0.573816	0.124805	8.2873e-07	5.46297e-05
WDR86-AS1	71.1909	-2.22111	0.552462	8.58691e-07	5.63896e-05
ADA	1711.79	1.29113	0.296263	8.7382e-07	5.71092e-05
DTX4	765.437	-0.872233	0.196582	8.76262e-07	5.71092e-05
CCDC81	73.3889	-2.46477	0.675432	9.01836e-07	5.85549e-05
FMNL1-DT	1738.23	-1.46671	0.340828	9.10496e-07	5.88958e-05
FCGR1A	721.394	1.94767	0.457342	9.31821e-07	5.96055e-05
GATA3	2271.07	-1.08703	0.253395	9.29722e-07	5.96055e-05
PTP4A3	2119.94	-2.02186	0.688781	9.29142e-07	5.96055e-05
IGSF9B	773.549	-1.85446	0.468492	9.3812e-07	5.9787e-05
CORO2A	1133.21	1.40966	0.344614	9.46793e-07	6.00069e-05
LINC01215	370.881	-1.47021	0.349251	9.4852e-07	6.00069e-05
ACOT13	583.037	0.599328	0.131421	9.64955e-07	6.01651e-05
CAMK2N2	36.3371	2.25223	0.557508	9.56481e-07	6.01651e-05
DACT1	150.777	1.3689	0.316686	9.63534e-07	6.01651e-05
FZD10-AS1	95.7411	-1.35344	0.315707	9.60128e-07	6.01651e-05
ASPN	1233.24	2.22428	0.525322	9.97143e-07	6.19484e-05
GDE1	1808.86	0.667144	0.148955	1.00459e-06	6.21873e-05
TXLNB	88.6555	-1.20357	0.283676	1.03399e-06	6.37786e-05
SPIB	647.672	-1.87696	0.484856	1.04175e-06	6.40287e-05
CBX8	551.275	-1.38032	0.336074	1.05272e-06	6.44733e-05
LANCL2	974.697	0.90915	0.209884	1.06362e-06	6.49107e-05
AGMAT	200.878	-1.15643	0.269221	1.07076e-06	6.51163e-05
GPR55	235.976	-1.93937	0.460187	1.11913e-06	6.7582e-05
HOXD1	103.968	-2.18955	0.790183	1.11697e-06	6.7582e-05
MICU1	1022.36	0.602471	0.13354	1.12743e-06	6.78461e-05
HMOX1	6009.76	1.98672	0.470511	1.13866e-06	6.82838e-05
FTL	89899.6	1.25052	0.290688	1.15569e-06	6.90656e-05
EPCAM	170.077	-2.4312	0.629502	1.17027e-06	6.96529e-05
MSC-AS1	291.16	0.941535	0.218172	1.17358e-06	6.96529e-05
ZNF607	153.163	-1.18276	0.281675	1.19636e-06	7.07617e-05
MTATP6P1	9019.08	1.08158	0.251167	1.22272e-06	7.20735e-05
POU2AF1	664.144	-2.22683	0.620038	1.28598e-06	7.55449e-05
RASGEF1A	159.787	-1.20485	0.287627	1.31578e-06	7.70333e-05
HGF	134.987	1.75948	0.417521	1.32926e-06	7.75597e-05
DUX4L9	26.5184	-2.343	0.547929	1.35177e-06	7.86074e-05
CCR3	56.2906	2.29222	0.55192	1.41825e-06	8.17961e-05
MSR1	995.642	1.77014	0.423017	1.42081e-06	8.17961e-05
NKD1	212.018	-1.07067	0.255578	1.41194e-06	8.17961e-05
TPM4	16563.2	0.762994	0.173966	1.42596e-06	8.182e-05
ANKRD12	2173.33	-1.29496	0.308894	1.44239e-06	8.24886e-05
SEMA5A	761.039	-0.981627	0.229493	1.45049e-06	8.26778e-05
ETV3L	167.089	2.62445	0.66183	1.47402e-06	8.37429e-05
ARHGAP44	250.884	1.77042	0.438996	1.49489e-06	8.465e-05
AFAP1	874.202	-1.13859	0.27602	1.51387e-06	8.54445e-05
AFF2	208.072	-1.80989	0.445739	1.55024e-06	8.72121e-05
LINC01305	63.5025	-1.63682	0.406148	1.57759e-06	8.84629e-05
GYG1	1367.9	0.832363	0.19223	1.58565e-06	8.86271e-05
DAB2IP	1634.6	1.19855	0.298169	1.6377e-06	8.97927e-05
HPGDS	250.322	-1.92101	0.537913	1.62887e-06	8.97927e-05
LSR	1060.72	-1.51439	0.433454	1.62748e-06	8.97927e-05
MUC16	121.805	-2.52868	0.618562	1.61693e-06	8.97927e-05
RIMS3	1334.77	1.62189	0.452005	1.63353e-06	8.97927e-05
THBS4	310.074	2.19052	0.529672	1.62291e-06	8.97927e-05
CHI3L1	3107.11	-1.52176	0.387244	1.69375e-06	9.25722e-05
MKNK1	1557.53	0.608281	0.137994	1.76803e-06	9.6327e-05
BCL2	1173.7	-0.914505	0.215385	1.81077e-06	9.83455e-05
LINC01977	65.3832	-2.79333	0.692607	1.83078e-06	9.88108e-05
PROCR	427.666	0.900141	0.210603	1.82735e-06	9.88108e-05
LINC02457	18.0361	-2.05404	0.501548	1.83858e-06	9.89227e-05
HIP1	1796.39	1.40839	0.36403	1.86082e-06	9.94993e-05
MRPL11	982.847	0.844934	0.196908	1.85791e-06	9.94993e-05
ANK1	547.325	-1.98759	0.849864	1.93809e-06	0.000103311
CCN2	2533.83	1.61042	0.397804	1.94679e-06	0.000103455
SFXN1	2075.07	-0.667285	0.153361	1.96508e-06	0.000104107
COL10A1	78.2703	2.72587	0.721193	1.98564e-06	0.000104718
VNN1	221.872	-1.39374	0.354595	1.98873e-06	0.000104718
CDK4	2472.2	0.716255	0.165404	2.03527e-06	0.000106654
MVP-DT	405.627	-1.17991	0.2832	2.03786e-06	0.000106654
NOL4L	974.283	-0.914209	0.22169	2.13647e-06	0.000111477
FBN2	225.907	2.43783	0.601356	2.15734e-06	0.000111986
NXPH3	129.866	-1.64666	0.447929	2.15919e-06	0.000111986
GCNT4	399.866	-1.73736	0.517361	2.1706e-06	0.000112241
SCAMP2	3304.58	0.650995	0.150354	2.19958e-06	0.000113074
SCN9A	215.6	-1.3498	0.332148	2.19981e-06	0.000113074
PLD5	88.3365	4.60295	1.62449	2.2516e-06	0.000115393
NABP2	872.703	0.723664	0.168317	2.28919e-06	0.000116627
ZC3HAV1	2710.58	-0.6126	0.141444	2.28598e-06	0.000116627
SGPP2	1079.93	-1.43461	0.382907	2.29613e-06	0.000116637
KCNK6	1659.66	-0.70741	0.166411	2.32436e-06	0.000117725
ACOT8	610.71	0.638414	0.147177	2.33641e-06	0.000117988
EEF2KMT	323.257	0.75251	0.176483	2.40826e-06	0.00012091
PYGO1	107.282	1.41124	0.349937	2.40297e-06	0.00012091
KCND1	214.575	-1.24702	0.308034	2.46293e-06	0.000123297
ADM2	146.826	-1.30715	0.321459	2.49348e-06	0.000124465
DCAF4L1	218.481	-2.35205	1.02224	2.52416e-06	0.000125633
ZP3	157.301	1.5725	0.401172	2.5693e-06	0.000127513
EIF4E3	937.342	0.768177	0.180835	2.57773e-06	0.000127564
MIR4280HG	86.8091	-2.14536	0.551255	2.59783e-06	0.000128036
NDUFS8	1682.65	0.93035	0.223302	2.60208e-06	0.000128036
UBB	15905.1	0.697505	0.162942	2.64852e-06	0.00012995
SMC1B	17.1218	-2.06702	0.521575	2.69475e-06	0.000131844
CD83	1378.8	-1.19282	0.295717	2.7358e-06	0.000133099
ZNF671	322.144	-0.82624	0.197313	2.73355e-06	0.000133099
ALDH5A1	767.448	-0.962265	0.232278	2.74881e-06	0.000133356
NR4A3	222.256	-1.27711	0.321316	2.84044e-06	0.000137415
LIPC	95.1279	-1.54022	0.41315	2.90373e-06	0.000140085
WDR86	216.031	-1.62019	0.420379	3.0356e-06	0.000146038
NLRP1	4813.07	-1.10649	0.27587	3.17692e-06	0.000152262
SMYD3	266.785	0.781563	0.186238	3.1826e-06	0.000152262
PDE4D	1492.19	-1.51351	0.40133	3.21895e-06	0.000153576
TMEM38B	202.953	0.983406	0.241349	3.22881e-06	0.000153622
CD101	171.723	1.51034	0.37646	3.26889e-06	0.000155101
LINC02694	49.0267	1.87055	0.470226	3.29522e-06	0.000155922
TMPRSS6	53.2581	-1.81053	0.459281	3.35963e-06	0.000158536
ARPC1A	2019.17	0.685574	0.162561	3.37665e-06	0.000158905
CES3	272.386	-1.939	0.540393	3.40033e-06	0.000159585
FKBP5	5299.72	-1.24955	0.316818	3.43739e-06	0.000160886
BIK	97.294	-1.65343	0.51284	3.44885e-06	0.000160987
SFI1	2094.44	-0.943799	0.232754	3.47404e-06	0.000161725
ZNF589	926.472	-0.843572	0.204928	3.48662e-06	0.000161875
GNA14	169.343	-1.19093	0.304339	3.5054e-06	0.00016231
SMS	2850.31	-1.20745	0.311918	3.63025e-06	0.000167642
NFYC	1380.62	0.646628	0.153264	3.68512e-06	0.000169722
CA5B	469.012	-0.969398	0.247505	3.75174e-06	0.000172331
PVT1	653.825	-1.17037	0.307864	3.77864e-06	0.000173106
STAM	975.122	-1.26546	0.324226	3.92726e-06	0.000179438
NUBP1	851.053	0.767874	0.186766	3.96327e-06	0.000180131
UFC1	2006.51	0.721785	0.17284	3.95404e-06	0.000180131
GNGT2	84.1293	1.11	0.277151	4.03952e-06	0.000182158
GRAPL	54.1954	-1.93683	0.511133	4.03361e-06	0.000182158
ZNF862	883.397	-0.969652	0.241416	4.03696e-06	0.000182158
ACBD7	164.032	-1.63391	0.433739	4.0564e-06	0.000182175
SOX9-AS1	304.351	2.663	1.52646	4.06098e-06	0.000182175
SYCP2	411.978	-1.87529	0.501016	4.08494e-06	0.000182775
RASD2	230.347	-2.0281	0.65247	4.11726e-06	0.000183745
NQO2	576.951	0.767503	0.185671	4.21953e-06	0.000187341
RTKN2	275.713	-1.71328	0.450422	4.21591e-06	0.000187341
NDUFA7	675.142	0.846414	0.206149	4.24124e-06	0.000187822
ZNF511	635.911	0.875058	0.214426	4.27965e-06	0.000189038
CMAHP	965.339	0.919468	0.226752	4.35786e-06	0.000192001
MICB	525.442	0.918571	0.226343	4.41951e-06	0.000194222
RGS4	145.194	1.95507	0.500316	4.44383e-06	0.000194795
GRAMD4	1318.5	-0.674532	0.162984	4.68337e-06	0.000204776
UBASH3A	710.016	-1.27928	0.334898	4.74384e-06	0.000206896
IL23A	107.68	-1.63781	0.480976	4.88253e-06	0.000212409
CCDC18-AS1	683.254	-1.26779	0.327311	5.13489e-06	0.000222826
LCN10	64.3414	-1.59848	0.445442	5.18236e-06	0.000224322
FUT7	1212.95	1.79618	0.476083	5.238e-06	0.000226164
OSR1	148.485	1.97261	0.536338	5.33791e-06	0.000229903
RCAN3	1439.85	-0.792965	0.197626	5.36635e-06	0.000230553
FAM133A	39.5997	3.50851	1.26792	5.40453e-06	0.000231617
LILRA2	79.9023	1.44457	0.369981	5.45723e-06	0.000233297
PTPN20	72.2501	-1.52775	0.423955	5.52747e-06	0.000235716
RPL23AP7	470.708	0.626916	0.151194	5.67341e-06	0.000241105
ZC3H8	525.739	-0.740353	0.183269	5.68177e-06	0.000241105
CIB2	179.992	1.32308	0.350075	5.722e-06	0.000242218
QSOX2	844.1	-0.677719	0.166183	5.74739e-06	0.000242697
SLC2A8	589.136	0.931253	0.237298	5.79908e-06	0.000244283
EDAR	77.3291	-2.29609	0.839788	5.93731e-06	0.000249497
NT5DC4	37.1507	-2.01981	0.549001	5.98995e-06	0.000251098
KCNAB3	267.378	-1.31377	0.343729	6.04442e-06	0.000252037
LGMN	6652.23	0.946525	0.237642	6.0354e-06	0.000252037
SCML4	466.741	-2.03374	0.585037	6.05612e-06	0.000252037
PDE6B-AS1	74.1825	-2.83472	0.756199	6.0758e-06	0.000252248
DNAJC18	309.95	0.843655	0.212937	6.12217e-06	0.000253564
RASGRF2	298.505	1.21373	0.322565	6.27069e-06	0.000259093
FXYD2	153.012	-1.8995	0.501343	6.29468e-06	0.000259464
TMPRSS15	88.4979	0.059037	0.302597	6.38581e-06	0.000262594
KBTBD11	556.718	1.78862	0.505946	6.41235e-06	0.000263059
ARHGEF3	1442.2	-0.920477	0.24238	6.46207e-06	0.00026447
PRKD1	207.029	-1.45521	0.459779	6.57754e-06	0.00026856
NEK6	1311.31	-0.973328	0.256494	6.96905e-06	0.000283874
CFAP91	320.13	2.33707	0.687104	7.05758e-06	0.00028613
DGCR5	99.6557	-1.58758	0.422103	7.04837e-06	0.00028613
SIM1	242.499	2.31568	0.655896	7.12077e-06	0.000288016
NUDT13	50.088	-1.1991	0.31501	7.16755e-06	0.000289231
EDARADD	272.669	-1.00973	0.259715	7.26844e-06	0.000292618
TMEM106C	1287.18	0.684832	0.170183	7.48259e-06	0.000300539
ACVR2A	548.624	-1.11628	0.302219	7.66446e-06	0.00030507
CSRP1	3519.28	0.79222	0.1993	7.62459e-06	0.00030507
ENPP6	44.0896	2.1433	0.612553	7.63239e-06	0.00030507
RASGRP4	637.769	1.4306	0.400582	7.66606e-06	0.00030507
MCU	500.539	0.582807	0.141364	7.70193e-06	0.000305793
FCGR3A	2947.94	1.71982	0.455365	7.77239e-06	0.000307883
ST6GAL1	2699.41	-1.13611	0.309685	7.86378e-06	0.00031079
FAM149A	92.7778	1.40388	0.38274	7.9182e-06	0.000312226
COL4A4	827.823	-1.43561	0.385945	8.04353e-06	0.000316282
DMAC2L	307.887	0.403393	0.0958416	8.05769e-06	0.000316282
TRIM56	3465.83	-0.772856	0.194826	8.18624e-06	0.0003206
UBC	37863.8	0.590319	0.144496	8.23994e-06	0.000321973
RPP40	153.744	0.814371	0.206447	8.32693e-06	0.000324637
NREP	1047.44	1.12107	0.29093	8.41618e-06	0.000327339
PTGIR	697.524	-1.64923	0.538994	8.43414e-06	0.000327339
FUNDC2	1244.61	0.621879	0.153564	8.77075e-06	0.00033964
ARHGAP9	2155.96	-0.796636	0.205225	9.10626e-06	0.000351844
STMN2	262.913	-2.12178	0.593194	9.13418e-06	0.000352135
MSRB1	1009.81	0.976181	0.256531	9.15676e-06	0.000352219
PSD	180.833	-1.15009	0.308709	9.19687e-06	0.000352976
PPP1R26	367.06	-0.923307	0.240628	9.23975e-06	0.000353052
PXDC1	813.943	0.854327	0.218527	9.23099e-06	0.000353052
LNCRNA-IUR	234.54	-0.867994	0.226885	9.38743e-06	0.000357115
PANX2	80.9964	1.50538	0.418938	9.38702e-06	0.000357115
CACNA2D2	140.319	-1.69823	0.583627	9.41767e-06	0.000357478
COL8A1	371.699	1.88049	0.523831	9.52199e-06	0.000360645
FAM117B	477.488	-1.0263	0.278288	9.55148e-06	0.000360971
LINC00920	71.2333	-1.51943	0.458056	9.7032e-06	0.000365107
MRPL54	820.4	0.912903	0.236531	9.69995e-06	0.000365107
CD79A	1377.75	-2.34509	0.762727	9.85958e-06	0.000369381
TNFSF8	544.101	-1.29623	0.358107	9.8417e-06	0.000369381
FCER2	353.844	-2.73753	0.861443	1.00228e-05	0.000373665
MALAT1	16905	-1.78374	0.485554	1.00605e-05	0.000373665
NDUFB11	2070.64	0.775098	0.197401	1.00319e-05	0.000373665
NPIPB4	2671.47	1.31021	0.350987	1.00507e-05	0.000373665
TPGS2	1450.37	0.574152	0.142096	1.01483e-05	0.000376119
SLC38A9	442.734	0.514612	0.125525	1.0197e-05	0.000377113
SLA	4077.06	-1.09848	0.307267	1.02938e-05	0.000379882
PLCG1	4279.91	-0.735637	0.188816	1.03163e-05	0.0003799
KCNK9	53.339	2.18085	0.605521	1.0403e-05	0.000382278
MAP3K4-AS1	72.8644	1.22606	0.328888	1.05206e-05	0.000384147
NIM1K	86.8866	1.90661	0.58447	1.0507e-05	0.000384147
SLC7A6	1798.29	-0.800109	0.210162	1.05124e-05	0.000384147
FREM2	64.497	2.72502	0.846975	1.07337e-05	0.000390278
RITA1	461.625	0.649651	0.16316	1.07234e-05	0.000390278
DPP4	1204.8	1.30486	0.354616	1.13368e-05	0.000411338
SCUBE1	44.7954	1.79278	0.55004	1.14731e-05	0.000415413
ZDHHC9	646.177	0.641985	0.161905	1.16906e-05	0.000422401
SULT1C2	188.622	-1.55305	0.430128	1.17483e-05	0.0004236
RAB11FIP1	1507.69	-1.2153	0.346312	1.19096e-05	0.000428521
SNX24	278.26	0.730865	0.187673	1.19739e-05	0.000429941
ZNF764	343.3	-0.633966	0.160619	1.20188e-05	0.000430655
TUBA1C	6935.19	0.913177	0.241819	1.21658e-05	0.000435023
SEMA4C	1334.71	-0.689451	0.177534	1.21938e-05	0.000435123
PLEKHA6	155.834	-1.27475	0.35032	1.22454e-05	0.000436063
GIMAP1	1049.35	-1.02545	0.282212	1.22816e-05	0.000436453
NEBL	1002.12	-1.59039	0.500726	1.23903e-05	0.000439412
ARPIN-AP3S2	342.245	0.742053	0.190695	1.2478e-05	0.000441123
SUMO3	2889.2	0.532295	0.132109	1.24897e-05	0.000441123
STEAP1	329.655	1.27492	0.343478	1.26097e-05	0.000444452
MTND6P3	156.623	1.186	0.319362	1.26793e-05	0.000445995
LGALS3	7742.35	1.08478	0.292802	1.27081e-05	0.0004461
KDELR1	2338.9	0.739894	0.190531	1.28127e-05	0.000448861
TEX14	47.7249	1.78377	0.516558	1.29689e-05	0.000453412
APBA1	321.752	1.43998	0.409107	1.29952e-05	0.000453414
TOMM22	1155.51	0.659245	0.167712	1.30733e-05	0.000455219
CHIT1	1070.07	-2.78537	0.934403	1.34322e-05	0.000465838
KLHL29	267.281	-0.874181	0.231695	1.34219e-05	0.000465838
BLVRB	1537.88	0.904996	0.241827	1.34601e-05	0.000465871
JUNB	9017.07	0.937778	0.248448	1.38407e-05	0.000478087
SYTL3	510.874	1.16665	0.323793	1.38742e-05	0.000478285
POPDC2	234.111	-1.02115	0.280255	1.40463e-05	0.000483255
IL27RA	1493.26	-0.947519	0.256396	1.46348e-05	0.000502501
AQP9	394.893	1.63308	0.464254	1.47926e-05	0.000506911
FCMR	1032.73	-1.37862	0.438875	1.53503e-05	0.000524982
RNASE2	33.5161	2.00009	0.572259	1.54942e-05	0.000527812
SH3BGRL2	590.954	-1.83032	0.642647	1.54683e-05	0.000527812
HERC2P7	301.435	-1.2675	0.361397	1.55921e-05	0.000528022
MMP1	21274.6	3.1307	0.9851	1.55399e-05	0.000528022
PHKA1	254.773	1.20263	0.343237	1.55775e-05	0.000528022
RORC	367.131	1.86034	0.540355	1.58934e-05	0.000537173
SLC16A9	120.422	2.12669	0.666626	1.59661e-05	0.000538576
ZNF486	165.868	-0.981031	0.276232	1.60378e-05	0.000539938
LINC02754	49.7501	-1.26595	0.351552	1.61046e-05	0.000540419
MIR600HG	250.033	-1.09425	0.297755	1.61146e-05	0.000540419
SDK2	142.284	-1.43886	0.424024	1.61975e-05	0.000542145
GPRC5A	93.3055	1.6277	0.514155	1.64421e-05	0.000549267
CRB2	181.664	-2.23803	0.637495	1.66462e-05	0.000553943
HMCES	1475.35	-0.602175	0.154717	1.66335e-05	0.000553943
KCNJ12	100.246	1.29351	0.368099	1.71216e-05	0.000568202
PRDX6	3407.21	0.716417	0.188617	1.71405e-05	0.000568202
HDAC7	7272.34	-0.951548	0.263754	1.73163e-05	0.000571835
ODAD1	119.778	-1.99419	0.601909	1.72941e-05	0.000571835
FPR1	872.315	1.7302	0.569697	1.74712e-05	0.00057585
RHOBTB1	246.225	0.876873	0.236434	1.77148e-05	0.000582765
TUBB4B	7336.76	0.890612	0.240915	1.80406e-05	0.000592355
AKR1E2	41.115	-1.48162	0.456876	1.81255e-05	0.000592888
C20orf27	1125.41	1.01504	0.276416	1.81028e-05	0.000592888
SARAF	6913.12	-0.717718	0.194199	1.82231e-05	0.000594954
OCIAD2	1041.26	-0.789468	0.211749	1.82936e-05	0.00059613
ASTL	37.2841	-1.4791	0.43077	1.86394e-05	0.000606254
FCGR1CP	55.2447	1.87965	0.536729	1.91603e-05	0.000620858
SDHAF4	175.69	0.653171	0.170488	1.91481e-05	0.000620858
FAM241B	108.344	-1.00299	0.274556	1.94773e-05	0.000629947
LSM2	958.469	0.714937	0.188321	1.95823e-05	0.000632159
FZD10	198.558	-0.797634	0.214307	1.9619e-05	0.000632165
KCND2	24.1981	2.29709	0.683354	2.01685e-05	0.00064866
BAIAP3	580.169	-1.88372	0.680015	2.05254e-05	0.000657688
C19orf33	424.752	2.02077	0.584493	2.04941e-05	0.000657688
TSPAN1	34.7606	-1.15032	0.332948	2.10126e-05	0.000672051
PPIF	3061.36	0.900114	0.252177	2.10673e-05	0.000672557
STPG1	183.786	0.827908	0.228001	2.12022e-05	0.000675615
PXDNL	102.774	1.99104	0.655591	2.12806e-05	0.000676865
ADSS1	156.192	-1.12941	0.325928	2.14329e-05	0.000680456
FLT4	558.657	-0.958921	0.268364	2.19923e-05	0.000696934
MED18	502.66	0.565148	0.146945	2.21049e-05	0.000699218
ALOX15	1265.42	-2.59144	1.07862	2.21927e-05	0.000700713
TUBA1B	34970.1	0.717763	0.191292	2.22569e-05	0.000701457
PSMD9	1163.3	0.665774	0.178124	2.25855e-05	0.000709548
SDHB	1448.45	0.602575	0.159007	2.25958e-05	0.000709548
RHBDL3	67.4135	2.2842	0.809709	2.28568e-05	0.000716441
LGI2	772.489	-1.32006	0.390061	2.29359e-05	0.000717618
H3C10	43.0527	1.33592	0.389653	2.34785e-05	0.00073319
MUC13	15.1019	2.82387	1.12282	2.36007e-05	0.00073319
RAB11FIP5	1194.46	1.01784	0.287279	2.35192e-05	0.00073319
RAB43	1391.14	-1.28685	0.38141	2.36034e-05	0.00073319
PKD1P2	127.584	-2.19403	0.828907	2.36764e-05	0.000734137
B4GALT2	1237.99	0.900895	0.247311	2.37325e-05	0.00073456
PRUNE1	461.898	0.40115	0.10056	2.38069e-05	0.000735544
CSF3R	1145.35	1.24333	0.357835	2.41096e-05	0.000743565
CDHR3	111.564	-1.66535	0.482609	2.48943e-05	0.000763676
HLA-H	820.45	1.61771	0.467866	2.48289e-05	0.000763676
ICA1	438.329	-1.10457	0.341776	2.48521e-05	0.000763676
ZNF672	1746.6	0.726221	0.196976	2.50482e-05	0.000767034
ABI2	1101.32	-0.515083	0.134188	2.51801e-05	0.00076971
NINL	383.505	-1.07835	0.303568	2.56144e-05	0.0007816
GPR132	1383.35	1.02978	0.295558	2.56748e-05	0.000782061
ZNF541	47.1061	1.97434	0.617782	2.58895e-05	0.000787214
ENTPD4	2068.15	-0.681355	0.18632	2.60411e-05	0.000790432
PTP4A2	5527.06	0.477575	0.122689	2.63589e-05	0.000798674
SMIM41	21.4793	-2.88341	0.894272	2.66111e-05	0.000804904
GAMT	440.593	1.18672	0.345984	2.67865e-05	0.000808793
GET1	431.409	0.756461	0.205852	2.6937e-05	0.000811918
IRF2	1688.5	0.571964	0.150284	2.72009e-05	0.000817655
LINC00857	27.69	2.06979	0.62253	2.7222e-05	0.000817655
P2RY10	983.415	-1.12654	0.320695	2.7626e-05	0.00082835
RPAIN	935.8	-0.478272	0.123498	2.80083e-05	0.000838357
ELL2	2310.19	0.90884	0.257649	2.81056e-05	0.000838362
LINC02175	36.8988	-1.49062	0.436617	2.80768e-05	0.000838362
TNNC2	30.1703	2.06148	0.624948	2.89645e-05	0.000862493
IFI30	9720.1	1.03947	0.294537	2.91513e-05	0.000866562
SLC2A11	234.203	-0.851521	0.236776	2.96286e-05	0.000879235
GJA5	154.643	1.00336	0.282779	3.04019e-05	0.000900638
HLA-DQA2	4563.26	2.13323	0.630423	3.05072e-05	0.000902209
BMPR1B	31.6818	1.9761	0.586778	3.06391e-05	0.000904561
NDUFAF2	421.71	0.688831	0.187975	3.09934e-05	0.00091346
ROBO1	1405.64	-0.805523	0.224037	3.12965e-05	0.000916685
SYNC	228.364	1.5914	0.465141	3.13065e-05	0.000916685
TDO2	742.273	1.91138	0.654433	3.11757e-05	0.000916685
TPD52L2	3059.04	0.479257	0.124499	3.13152e-05	0.000916685
LSM12	1240.28	0.445826	0.114904	3.18312e-05	0.000930213
LGALS1	18145.7	1.23315	0.355107	3.21825e-05	0.000938892
LSAMP	274.901	-1.19236	0.362256	3.25164e-05	0.000947033
SALL4	85.7283	-1.57728	0.533693	3.25717e-05	0.000947048
HS6ST2	31.7276	2.1859	0.656312	3.27261e-05	0.000949938
CD1E	442.107	-1.40713	0.415644	3.27995e-05	0.000950469
ARHGAP21	2038.84	-0.761046	0.212371	3.28812e-05	0.000951242
RCC2-AS1	41.3545	1.84048	0.545621	3.31149e-05	0.0009564
AOPEP	714.092	0.735188	0.201849	3.35451e-05	0.000966184
FH	1635.85	0.580049	0.156286	3.35655e-05	0.000966184
RGS2	715.748	1.18154	0.340378	3.37974e-05	0.000971241
ATP6V0D1-DT	103.094	-0.946315	0.270834	3.48969e-05	0.000999614
BPNT1	612.85	0.384221	0.0981769	3.49584e-05	0.000999614
RAMP2	422.636	0.889836	0.250404	3.49419e-05	0.000999614
B3GAT1	71.3302	-1.80754	0.563843	3.64148e-05	0.00103954
IKZF4	363.297	-0.796427	0.227036	3.6515e-05	0.00104068
ATXN1	1750.21	-0.8001	0.228156	3.67041e-05	0.00104434
GPC6	183.161	1.52732	0.450679	3.70778e-05	0.00105324
INTS6L	1166.17	-0.86238	0.252737	3.77857e-05	0.00107159
GATA3-AS1	170.297	-2.17251	0.748333	3.85225e-05	0.00109069
PDE7B	189.442	-1.44155	0.508214	3.89009e-05	0.0010996
CBLB	1094.09	-0.764023	0.219606	3.92204e-05	0.00110682
KCNQ5	239.254	-1.49885	0.471692	3.93954e-05	0.00110995
LAX1	428.114	-1.22587	0.364955	3.95046e-05	0.00111121
PRKAR1B	910.228	-1.03478	0.305751	3.98672e-05	0.00111959
ETV2	25.8048	1.17379	0.343043	4.01868e-05	0.00112553
KDELR2	3531.68	0.643924	0.17649	4.0209e-05	0.00112553
GNG5	2279.1	0.595315	0.161426	4.03639e-05	0.00112788
TNFRSF10A-DT	127.129	-0.886475	0.258856	4.04238e-05	0.00112788
LAMP3	1202.91	-1.055	0.319474	4.05423e-05	0.00112937
ITIH5	1203.25	-1.14412	0.350437	4.0651e-05	0.00113057
B3GLCT	248.34	0.739078	0.206497	4.08589e-05	0.00113452
CAPNS1	6599.24	0.842985	0.238611	4.10006e-05	0.00113481
NRM	769.683	0.912025	0.262901	4.09495e-05	0.00113481
RANBP3L	28.012	1.63653	0.495131	4.11381e-05	0.00113679
BRD3	986.003	-0.723001	0.203891	4.14116e-05	0.00114252
CROCCP3	174.494	-1.02119	0.298505	4.17229e-05	0.00114745
TSIX	191.593	-1.46807	0.448467	4.17102e-05	0.00114745
NACC1	1877.28	0.741515	0.207517	4.19572e-05	0.00115206
ABTB2	186.218	-0.703057	0.195856	4.26127e-05	0.0011682
FOS	3032.83	1.59929	0.489993	4.32689e-05	0.00118431
SQOR	3466.03	0.753956	0.216121	4.37273e-05	0.00119496
NFATC3	1574.56	-0.632588	0.176919	4.49158e-05	0.0012255
IKZF2	1803.35	-1.44889	0.494329	4.51881e-05	0.00123098
ASRGL1	130.074	1.01155	0.295257	4.53566e-05	0.00123363
ANKRD36C	148.461	-1.24501	0.372477	4.57676e-05	0.00124285
RBMS2	871.882	0.575294	0.156885	4.70615e-05	0.00127398
SLC25A27	147.056	-1.39085	0.477632	4.70446e-05	0.00127398
LINC00892	215.056	-2.00323	0.815999	4.80146e-05	0.00129775
F7	31.136	-1.63615	0.518966	4.82329e-05	0.00130161
NOVA1	158.999	-1.23831	0.381494	4.88779e-05	0.00131696
ISOC2	1171.11	0.827967	0.23769	4.90446e-05	0.00131939
DESI1	1398.82	0.476937	0.128621	4.95538e-05	0.00132203
IGHV3-48	1173.91	-3.09967	1.16716	4.95823e-05	0.00132203
PRXL2B	1370.99	-0.777951	0.225459	4.93915e-05	0.00132203
RBP1	252.495	1.24418	0.37606	4.93884e-05	0.00132203
SEMA7A	662.941	-0.82989	0.242121	4.95847e-05	0.00132203
ZNRD2	466.079	0.768106	0.21867	4.9602e-05	0.00132203
PRTG	32.5538	1.67949	0.523961	5.02279e-05	0.00133665
DAP	2723.96	0.706488	0.198971	5.04847e-05	0.00133921
EIF5B	4029.5	-0.828023	0.239327	5.05566e-05	0.00133921
SCMH1	736.179	0.525603	0.142909	5.05294e-05	0.00133921
CNTNAP5	118.522	4.14368	1.76645	5.07068e-05	0.00134113
NDUFAF3	1001.19	0.653947	0.182556	5.09262e-05	0.00134487
RPLP0	60895.6	0.691815	0.194447	5.11678e-05	0.00134919
FLOT1	3176.69	0.824938	0.238455	5.13885e-05	0.00135294
TNFSF4	196.703	-1.28063	0.389429	5.16727e-05	0.00135835
RPL21	16242.9	0.827055	0.240124	5.18818e-05	0.00136178
ZNF80	49.2931	-1.62901	0.542988	5.21327e-05	0.00136629
GRASLND	31.9681	1.30261	0.416576	5.2381e-05	0.00137072
ISG20L2	1041.74	0.533686	0.145682	5.27015e-05	0.00137688
KL	158.598	1.33513	0.41718	5.27759e-05	0.00137688
ERCC1	1725.77	0.551051	0.150839	5.28983e-05	0.00137799
IGSF1	39.3942	-1.72721	0.549959	5.339e-05	0.0013887
LINC01962	25.9513	-1.06851	0.317847	5.35801e-05	0.00139155
APOBEC3D	459.001	-0.779325	0.227028	5.383e-05	0.00139176
CDKN2AIPNL	451.91	0.679816	0.191268	5.37684e-05	0.00139176
GRIK2	68.3574	-2.02277	0.648052	5.3771e-05	0.00139176
TTC39C	1522.84	-1.10068	0.382707	5.45668e-05	0.00140871
SLC25A5-AS1	75.3983	-0.609691	0.170133	5.47131e-05	0.00141037
FZD3	194.699	-1.279	0.459459	5.50102e-05	0.00141592
MBD2	4346.36	0.6169	0.174522	5.51324e-05	0.00141695
MEA1	1493.04	0.694908	0.197305	5.58835e-05	0.00143412
S1PR3	845.923	-1.10457	0.338117	5.61606e-05	0.0014391
SFRP4	1526.94	2.73233	0.87393	5.66872e-05	0.00145044
BAIAP2L2	140.407	-0.957553	0.289792	5.69235e-05	0.00145433
LINC01011	77.4832	-0.790731	0.235873	5.78033e-05	0.00147462
PMFBP1	85.1755	-0.90916	0.267849	5.79831e-05	0.00147703
SCN3A	50.5893	-1.25747	0.383664	5.83364e-05	0.00148384
BBS5	323.354	0.638666	0.177477	5.97379e-05	0.00151725
CXCR4	3808.01	0.914094	0.271194	5.98724e-05	0.00151844
FCRL5	371.873	-2.16234	0.826429	6.02053e-05	0.00152464
LILRA5	84.9228	1.45064	0.468399	6.03612e-05	0.00152635
SPINT2	4037.33	-0.902376	0.286804	6.1123e-05	0.00154336
BTBD3	651.076	-0.880532	0.27699	6.19326e-05	0.00155924
HNRNPD	8850.45	-0.371723	0.0984804	6.18999e-05	0.00155924
LILRB3	382.601	0.940757	0.280596	6.23484e-05	0.00156742
C15orf39	1427.69	0.799797	0.233499	6.26072e-05	0.00156778
PRKACA	1901.74	0.683869	0.195108	6.2635e-05	0.00156778
TTF1	494.272	-0.536106	0.148821	6.25495e-05	0.00156778
PDGFRL	509.005	1.36538	0.424422	6.35681e-05	0.00158654
SUMO2	4441.88	0.407802	0.109266	6.3505e-05	0.00158654
SELPLG	3501.92	0.992418	0.296365	6.38173e-05	0.00159046
RNASEH2C	1388.52	0.650163	0.184494	6.41127e-05	0.00159552
DCANP1	282.475	-1.2116	0.376541	6.45842e-05	0.00160494
CLN6	1300.12	0.566977	0.15875	6.47206e-05	0.00160602
RBM17	2546.15	-0.419428	0.113055	6.51044e-05	0.00161323
MYEOV	47.3178	-1.24532	0.385786	6.67557e-05	0.00165177
CCL19	4330.83	-1.34684	0.4432	6.69043e-05	0.00165308
GSTM4	447.258	0.77676	0.226449	6.70973e-05	0.00165504
STARD13	465.187	0.760808	0.221542	6.71752e-05	0.00165504
CNOT8	1932.86	-0.458092	0.125075	6.77635e-05	0.00166549
PLAAT1	26.5164	2.06715	0.814563	6.77921e-05	0.00166549
UCK2	1277.72	0.670041	0.194487	7.0031e-05	0.00171805
EGFL6	397.468	1.38998	0.433833	7.11361e-05	0.00174268
ARL10	409.262	-0.790574	0.236376	7.15953e-05	0.00174897
RGS19	1094.6	0.692284	0.202003	7.15245e-05	0.00174897
MYL9	2887.22	1.06766	0.324902	7.17123e-05	0.00174935
ADGRG2	589.039	2.26311	0.817421	7.24947e-05	0.00176098
CD160	146.477	1.37178	0.451039	7.24805e-05	0.00176098
CD247	4097.88	-1.32189	0.455066	7.24051e-05	0.00176098
CCL20	86.9346	-1.89496	0.617421	7.26271e-05	0.00176172
TMIGD2	69.607	2.07071	0.679224	7.29515e-05	0.0017671
TMC8	5577.18	-0.963148	0.296382	7.31805e-05	0.00177017
LINC02580	28.4819	-1.40951	0.452285	7.33941e-05	0.00177285
ARL4C	3939.72	0.662867	0.190635	7.36237e-05	0.00177344
FMNL1-AS1	68.1074	-1.23057	0.384222	7.35583e-05	0.00177344
HERC2	1999.49	-0.70225	0.204847	7.38074e-05	0.00177539
MLF1	235.742	-1.10385	0.345251	7.41044e-05	0.00178005
AEN	932.487	0.612256	0.174385	7.44632e-05	0.00178194
POGLUT1	817.385	-0.583201	0.165226	7.43282e-05	0.00178194
ROR1	164.406	-1.10587	0.34779	7.45663e-05	0.00178194
TOX-DT	270.603	-1.33809	0.450443	7.45956e-05	0.00178194
FBXO25	869.155	-0.724007	0.219347	7.49044e-05	0.00178684
BBS12	272.5	1.27809	0.416035	7.52745e-05	0.00179107
SOX4	1509.36	-1.14744	0.366639	7.52888e-05	0.00179107
SUOX	414.216	-0.625035	0.17944	7.57479e-05	0.00179951
APOBEC3F	502.48	-0.757549	0.22401	7.58817e-05	0.00180021
EMP3	3642.18	1.04811	0.319804	7.59891e-05	0.00180028
DSEL	197.375	1.15049	0.355569	7.81958e-05	0.0018475
HUS1	334.803	0.361343	0.0967569	7.81838e-05	0.0018475
NDUFB7	1783.8	0.859407	0.257257	7.85907e-05	0.00185429
ERICH1	720.63	-0.555203	0.157288	7.87201e-05	0.00185481
CCL3L3	217.754	1.72951	0.555875	7.89073e-05	0.00185591
GAPDH	76038	0.668585	0.194773	7.89815e-05	0.00185591
SWI5	262.632	0.852871	0.255321	7.96135e-05	0.00186821
OXNAD1	475.776	-0.67284	0.200015	8.01563e-05	0.00187772
ZIK1	120.654	-0.915692	0.289512	8.02361e-05	0.00187772
RNASEH2A	774.978	0.791201	0.237153	8.06597e-05	0.00188508
PSMG3-AS1	302.887	-0.836804	0.251455	8.09405e-05	0.00188909
FBLN5	2194.25	1.35725	0.450866	8.12243e-05	0.00189315
FHOD3	122.019	1.34888	0.43953	8.23755e-05	0.0019174
IGLV3-1	1329.88	-0.298995	0.571897	8.272e-05	0.00192281
PIGG	1604.67	-0.539103	0.15317	8.28309e-05	0.00192281
MPP2	72.7173	1.0302	0.317489	8.31899e-05	0.00192855
ARHGEF6	2630.13	-0.784984	0.242179	8.42292e-05	0.00195003
FMNL3	3312.4	-0.745715	0.226834	8.46902e-05	0.00195608
GRIN1	70.7286	-1.51627	0.489743	8.47171e-05	0.00195608
TMEM72-AS1	27.2867	-1.12411	0.36313	8.63328e-05	0.00199073
TMEM9	866.012	0.707466	0.208898	8.67285e-05	0.00199718
PCDHGA6	133.398	-1.04986	0.343177	8.7018e-05	0.00200118
XKR4	34.0315	-1.09499	0.348685	8.81168e-05	0.00202376
GUK1	5926.13	0.716714	0.211506	8.82775e-05	0.00202476
CALN1	260.842	2.03611	1.61492	8.84846e-05	0.00202681
ADAP2	664.047	0.791194	0.237891	8.88653e-05	0.00203082
DTYMK	719.067	0.813052	0.246097	8.88946e-05	0.00203082
KRT3	44.9128	3.43332	1.1654	8.94359e-05	0.00204048
MT-CO2	107012	0.774071	0.232568	9.05488e-05	0.00206315
ARID3B	816.388	0.870942	0.265703	9.08933e-05	0.00206731
LRRC28	428.394	0.448916	0.124661	9.09708e-05	0.00206731
OPTN	3799.22	-0.578395	0.168088	9.17445e-05	0.00208215
PPIL1	706.881	0.626928	0.182253	9.23801e-05	0.00209108
PURPL	24.2415	1.84831	0.622313	9.23499e-05	0.00209108
CMA1	236.383	1.33855	0.443589	9.27642e-05	0.00209703
EPHA3	71.7672	1.33485	0.426543	9.47502e-05	0.00213355
RADX	233.154	-1.32031	0.425176	9.47366e-05	0.00213355
SIGLEC8	136.354	1.65554	0.540513	9.45428e-05	0.00213355
TUBB2B	177.463	-1.07118	0.36496	9.5828e-05	0.00215501
TIMM50	1222.92	0.541681	0.155144	9.6116e-05	0.00215867
ITGA11	336.844	1.24722	0.395506	9.62739e-05	0.00215941
FCGR2A	1496.85	1.04461	0.332623	9.67668e-05	0.00216765
KXD1	2061.51	0.565965	0.163078	9.8243e-05	0.00219787
OR7E38P	66.08	0.855498	0.261449	9.864e-05	0.0022039
PTRHD1	723.648	0.729399	0.219375	9.88175e-05	0.00220501
LINC00926	352.282	-1.32176	0.454574	9.89862e-05	0.00220592
PPP2R2B	152.911	1.41273	0.463041	0.000100756	0.00224246
ARMH4	61.4469	0.766914	0.232071	0.000101275	0.00225113
ANXA5	8855.21	0.626147	0.183832	0.000101848	0.00226094
TEX22	53.271	-1.38302	0.45503	0.000102312	0.00226833
HSD17B10	2016.86	0.663027	0.197414	0.000102758	0.00227185
PCBP4	1100.83	0.841333	0.259465	0.000102865	0.00227185
SERPINB9	1755.3	-0.946483	0.307259	0.000102742	0.00227185
CNR1	81.7743	-1.32546	0.461515	0.000104166	0.00229764
SYS1-DBNDD2	21.761	1.25368	0.402524	0.00010511	0.00231551
EPOP	685.605	-0.99606	0.315343	0.000105751	0.0023176
FNTB	608.064	0.512234	0.147038	0.000106126	0.0023176
LCT-AS1	45.4049	-1.69724	0.570361	0.000106144	0.0023176
LRRC25	441.687	0.918807	0.286612	0.000105825	0.0023176
PLXNC1	1740.98	0.702166	0.209744	0.000106051	0.0023176
PRICKLE2	388.223	0.670814	0.199636	0.000105549	0.0023176
SLC35E2B	3679.86	-0.564726	0.164061	0.00010573	0.0023176
SENCR	35.9968	0.849483	0.262006	0.000106633	0.00232532
IKBKGP1	88.7847	-1.476	0.488984	0.00010704	0.00233126
FAM131B	74.783	-1.51491	0.499662	0.000108034	0.00234994
LRRC42	503.384	0.535792	0.154803	0.000108978	0.00236749
ARID5B	1643.87	-0.825547	0.263998	0.000109883	0.00238415
CDKN3	435.476	0.671127	0.200233	0.000110406	0.0023925
GSTP1	9675.45	1.05038	0.340597	0.000110903	0.00240026
FAH	435.593	0.810585	0.247627	0.000111112	0.00240177
PAGE5	166.679	-2.61252	1.17018	0.000112376	0.00241988
PCSK7	3375.85	-0.643626	0.19185	0.000112161	0.00241988
REEP2	179.44	-1.30366	0.426415	0.00011265	0.00241988
TM9SF4	1677.12	0.411616	0.114773	0.000112526	0.00241988
WDR37	1033.3	-0.675372	0.205769	0.000112236	0.00241988
MMP13	35.5188	2.04489	0.696185	0.000113123	0.00242587
PKM	43224.7	0.715802	0.219259	0.00011321	0.00242587
MACIR	290.262	0.735726	0.227047	0.000115201	0.00246548
PRKCA	505.056	-0.806182	0.251245	0.000115601	0.00247097
MSL3	2015.08	-0.69399	0.213187	0.00011598	0.002476
ZNF382	188.896	-0.938535	0.295778	0.000116237	0.00247843
IGHG3	29010.1	-2.70528	1.28716	0.000117713	0.0025068
KRT10-AS1	167.769	0.884744	0.279613	0.000120442	0.00256128
PROX1	92.0018	-1.09555	0.35754	0.000120568	0.00256128
CASP5	35.668	1.98473	0.717732	0.000121892	0.00258305
FSTL5	35.4856	2.87999	3.32391	0.000121845	0.00258305
MIR4435-2HG	956.605	0.869615	0.271703	0.000122379	0.0025902
MLF2	3135.17	0.579212	0.170579	0.000122701	0.00259385
MTND2P28	781.02	2.21824	0.759108	0.000123302	0.00260335
PTPN7	5142.24	-0.834309	0.262493	0.00012357	0.00260459
TBC1D10C	4210.92	-1.04634	0.341471	0.000123662	0.00260459
CHN1	811.334	-0.983467	0.325319	0.000127343	0.0026689
LRP6	416.226	-0.869394	0.286685	0.000126968	0.0026689
MRPS12	1004.06	0.769131	0.236702	0.000127623	0.0026689
RAB11FIP4	925.52	-0.799714	0.249641	0.000127633	0.0026689
SLC35E4	329.704	0.969966	0.31741	0.000127411	0.0026689
ULBP3	50.9332	0.923536	0.292101	0.000127643	0.0026689
FBLN7	442.791	-1.27515	0.553048	0.000127918	0.00267143
KLHL25	415.175	-0.857416	0.274512	0.000128384	0.0026747
SLC35B2	1136.82	0.545318	0.159534	0.000128316	0.0026747
SLC5A10	55.5905	-1.23183	0.424619	0.000128748	0.00267905
CNKSR3	328.781	-0.585147	0.173121	0.000128989	0.00268084
SHISA4	167.735	0.860373	0.27098	0.000130441	0.00270774
ATP8B3	218.386	1.03625	0.346895	0.000130687	0.00270961
FAM226B	64.4388	-1.10728	0.366967	0.000131576	0.00272149
SMIM10L2A	53.8219	-1.02053	0.337707	0.000131574	0.00272149
PLTP	4413.69	0.97252	0.309574	0.000131733	0.00272149
CD19	240.326	-1.89134	0.756887	0.000132187	0.00272356
ZNF438	305.183	0.561395	0.165331	0.000132196	0.00272356
ZYG11A	147.282	1.48671	0.518496	0.000132307	0.00272356
CLIC1	11442.3	0.657932	0.199995	0.000134356	0.00276245
CRACD	67.1735	-1.18125	0.399798	0.000134572	0.00276362
WWC3	1432.29	0.67562	0.209483	0.000135275	0.00277473
BNIP1	273.184	0.501919	0.146264	0.000136015	0.00278415
NPIPA7	157.329	1.12561	0.366256	0.000136056	0.00278415
LBP	45.9398	2.22889	0.792062	0.00013696	0.00279933
PODNL1	212.129	1.03255	0.333029	0.000137317	0.00280331
C20orf96	119.722	0.727787	0.223881	0.00013768	0.0028074
MEIS2	209.349	1.09491	0.37855	0.000138876	0.0028235
PCBD1	567.412	0.600366	0.179856	0.00013896	0.0028235
VAMP8	2342.25	0.655483	0.198685	0.000138854	0.0028235
MAN1C1	989.393	-1.00456	0.341614	0.000139667	0.00283378
SPATA2	527.975	0.59767	0.180456	0.000139794	0.00283378
PKP4	1418.62	0.681637	0.212151	0.000140816	0.00285115
ZNF521	398.276	0.878985	0.279663	0.000142885	0.00288966
PRMT2	2317.63	0.351568	0.0979247	0.00014327	0.00289405
COPS7A	1172.8	0.411616	0.116799	0.000143469	0.00289408
PROC	38.8048	-1.45341	0.492062	0.000143607	0.00289408
CACNA2D3	67.5315	-1.31217	0.572219	0.000143796	0.00289453
OPHN1	535.363	-0.662353	0.202416	0.00014445	0.00290431
LINC01426	24.8293	1.38118	0.464907	0.000145793	0.00292789
C3	25305.3	-1.18836	0.407185	0.000147084	0.0029504
PHTF2	1390.83	-0.68205	0.211217	0.000148848	0.00296802
POT1-AS1	11.7787	1.45825	0.48908	0.000148428	0.00296802
PRKCQ	477.904	-1.19736	0.435534	0.000148707	0.00296802
STBD1	196.912	1.27474	0.429492	0.000148994	0.00296802
SUSD5	124.803	-1.03243	0.345201	0.000148887	0.00296802
WNT5B	762.462	1.28979	0.464265	0.00014858	0.00296802
SMARCAL1	889.922	0.509217	0.149747	0.000150162	0.00298785
ARF5	4134.32	0.656573	0.2002	0.000150356	0.00298827
HLA-DOA	3601.34	0.817767	0.261888	0.00015102	0.00299801
C1QB	8755.95	1.24088	0.412994	0.000152079	0.00301557
KIAA1671	956.258	-0.914887	0.303295	0.000152279	0.00301607
BHLHA15	152.212	-1.973	0.90346	0.000156917	0.00310081
CCR4	3478.06	-1.44891	0.517165	0.000156879	0.00310081
OBSCN	1328.91	-1.34036	0.467235	0.000157726	0.00311324
FARSB	1157.71	0.456239	0.132832	0.000160996	0.00317416
CD300A	442.441	0.913464	0.296831	0.000162269	0.00319561
SLC37A1	495.294	-0.790364	0.262747	0.000162455	0.00319562
EYA1	30.4835	1.84421	0.745241	0.000162685	0.00319651
C1QC	7880.62	1.15459	0.383775	0.000163171	0.00320241
MYO1A	25.4353	-1.35396	0.466115	0.000163477	0.00320478
AHI1-DT	20.8005	-1.1542	0.388428	0.000164924	0.00322226
EMP1	5857.37	1.07177	0.355737	0.000164879	0.00322226
XIRP1	246.927	2.50047	0.892086	0.000164928	0.00322226
JAKMIP3	63.2218	-1.71642	0.663236	0.000165319	0.00322624
CUL1	2632.36	0.477169	0.140692	0.000165823	0.00322877
NSUN2	2383.29	-0.426425	0.122159	0.000165765	0.00322877
IGLC3	20626.4	-0.269559	0.524114	0.000166745	0.00324307
TDRD9	72.56	-1.64427	0.826612	0.000168466	0.00327286
P4HA3	115.273	1.42881	0.490859	0.000169317	0.00328201
TMEM109	3660.75	0.640541	0.197458	0.000169248	0.00328201
ABHD14A	345.36	0.879308	0.283865	0.000170937	0.0033097
IL23R	115.652	2.13955	0.83664	0.000171291	0.00331284
NMU	238.961	1.41699	0.527987	0.000171911	0.00332111
DMRT1	30.0812	3.9307	2.26755	0.00017416	0.00336079
LHX2	91.172	-1.90057	0.804319	0.000175213	0.00337735
C1orf74	437.147	-0.666875	0.208378	0.00017576	0.00338411
YWHAH	3884.32	0.510009	0.152224	0.000177123	0.00340657
GM2A	4499.37	0.704259	0.220993	0.000177782	0.00341542
KDM4C	797.493	-0.411998	0.119206	0.000179205	0.00343894
DMGDH	38.5114	1.36075	0.473627	0.000180606	0.00345431
PLXDC2	1728.73	0.700573	0.219391	0.00018058	0.00345431
RPP25	488.654	0.941161	0.311241	0.000180333	0.00345431
SAE1	3082.01	0.599514	0.18416	0.000181161	0.00346109
SNX33	1375.24	-0.522957	0.157176	0.000182261	0.00347826
NEIL3	394.646	1.03392	0.358737	0.00018262	0.00348127
CD22	525.796	-1.64151	0.611179	0.000182846	0.00348173
POLE4	846.782	0.713391	0.22488	0.000184964	0.00351818
SF3B5	2049.22	0.668303	0.208347	0.000185939	0.00353284
PRODH	202.208	-1.16443	0.396428	0.000186228	0.00353444
HDGFL3	1277.47	0.974497	0.323972	0.000187319	0.00354736
MT-ND4L	9793.94	1.02964	0.343267	0.000187312	0.00354736
LINC02656	23.7864	-1.37989	0.493254	0.000187682	0.00355034
EIF4A3	2618.97	0.477853	0.141582	0.000189333	0.00357373
MARCHF2	1061.36	0.749665	0.238324	0.000189213	0.00357373
BOLA3	327.018	0.603862	0.185915	0.000189761	0.00357791
PKHD1L1	59.4825	-1.47279	0.520826	0.000190708	0.00359185
SERTAD2	1348.92	-0.773321	0.258449	0.000191078	0.00359489
OBSCN-AS1	28.7643	-1.07229	0.364046	0.000191497	0.00359885
LUCAT1	118.274	1.26016	0.434256	0.000192026	0.00360487
IRAK2	286.263	-0.930843	0.333751	0.000193309	0.00362384
RHOU	588.673	0.690272	0.21873	0.000193456	0.00362384
REEP3	1160.56	0.622364	0.193212	0.000193752	0.00362546
CTLA4	683.001	-1.30712	0.465802	0.000194965	0.00364416
LINC02345	38.0316	-1.74158	0.633068	0.000195174	0.00364416
ACP1	1920.39	0.340122	0.0967185	0.000197458	0.00368283
SGSM1	71.9067	-1.40915	0.581495	0.00019826	0.0036938
CCL15-CCL14	130.101	2.46093	0.908377	0.000200556	0.00373255
SLC16A1	1749.03	0.900723	0.304429	0.000200999	0.00373676
DPH3	591.713	0.563217	0.169538	0.00020136	0.00373945
SIX1	50.0293	1.52144	0.544457	0.000202299	0.00375286
ESAM	661.757	0.799244	0.260271	0.000203097	0.00375556
ITGB2	11377.2	-0.899984	0.312527	0.000202911	0.00375556
KIF19	67.3291	1.55268	0.54597	0.000202742	0.00375556
POLR2J2	189.827	-1.09929	0.376672	0.000203414	0.00375739
NPIPB6	41.0064	-1.96658	0.848166	0.00020526	0.00378745
FAM229B	93.8394	0.832302	0.271784	0.000206567	0.00380343
TINF2	1694.76	0.386413	0.111877	0.000206369	0.00380343
ZSCAN5A	87.5788	0.418862	0.122519	0.000207695	0.00382013
GNA15	1773.77	1.13615	0.405615	0.000208089	0.0038233
PRXL2C	513.273	0.611658	0.190327	0.000211139	0.00387522
HLA-DRA	78182.4	0.769835	0.250385	0.000211652	0.00388052
ACYP2	149.552	0.504498	0.152342	0.000215742	0.00394711
PGGHG	5580.09	-1.31155	0.510705	0.000215545	0.00394711
GRIK4	23.9062	1.19438	0.421057	0.000216246	0.00395215
RNF181	1337.19	0.630423	0.19823	0.000216695	0.00395617
DAZL	51.5337	-1.6487	0.600406	0.000217649	0.00396236
GSK3A	1737.81	0.594093	0.186157	0.000217497	0.00396236
ZNF831	735.231	-0.794363	0.26119	0.000217722	0.00396236
NFKB1	2735.79	-0.560482	0.173814	0.000219406	0.00398881
CD320	1022.93	0.910486	0.303934	0.000220495	0.00400438
UCHL3	539.984	0.766643	0.249038	0.000220874	0.00400706
FGFR2	899.195	-1.11504	0.44117	0.000221311	0.00401077
FAM118A	1420.39	-0.900047	0.305327	0.00022247	0.00402755
CD58	965.722	0.83457	0.282335	0.000224779	0.00406509
MRPL17	1109.69	0.557535	0.17108	0.000226316	0.00408861
APOBR	1507.37	-1.0153	0.371277	0.000226817	0.00409337
NPAS3	29.7249	-1.41873	0.528712	0.00022822	0.00411439
CD3G	1098.09	-0.85662	0.286305	0.000228874	0.00412188
SIAH1	684.805	-0.339407	0.0978309	0.000229166	0.00412284
FXYD6	713.21	-0.963983	0.332512	0.000229788	0.00412973
PRKX	1078.45	-0.700945	0.231787	0.000232757	0.00417873
SAC3D1	509.526	0.879022	0.302332	0.00023482	0.0042114
FBP1	692.405	-1.32212	0.471786	0.000236464	0.00423649
PDE8B	185.676	-1.42125	0.812984	0.000238761	0.0042732
LCNL1	217.53	-1.45702	0.534402	0.000240139	0.00428898
RHEBL1	126.735	0.799045	0.263296	0.000240017	0.00428898
AKR1C2	705.76	1.58449	0.613845	0.000241294	0.00430072
TSEN34	879.052	0.595616	0.18689	0.00024121	0.00430072
CAV1	3203.18	0.922004	0.311936	0.000241924	0.00430749
DNASE2	1864.14	0.781455	0.256511	0.000242294	0.00430964
LINC02688	49.9803	-1.77275	0.657405	0.000243406	0.00432497
EML1	725.522	0.862426	0.297624	0.000244331	0.00433249
OXTR	23.8722	-0.820947	0.273409	0.000244089	0.00433249
PAG1	1601.89	0.995044	0.346962	0.000247065	0.00437646
TUBA8	88.6237	-1.25928	0.503745	0.000251534	0.00445107
PPP1R26-AS1	38.6316	-1.22719	0.44397	0.000252053	0.00445113
WNT6	116.457	1.1346	0.436627	0.000251827	0.00445113
ARL2	1376.6	0.708514	0.231337	0.000253824	0.00447783
LARP6	301.054	1.18725	0.428579	0.000254297	0.0044816
NME1	2086.31	0.718071	0.233441	0.000256136	0.00450941
FGF9	32.4361	2.69816	1.13619	0.00025641	0.00450963
CD1C	611.57	-1.18727	0.42391	0.000257768	0.00452765
DKK3	906.685	0.531805	0.164806	0.000257959	0.00452765
QPCT	710.461	-0.795643	0.272445	0.00025832	0.00452938
CATSPER1	18.8519	1.35132	0.48311	0.000259364	0.00454307
ARMC6	947.392	0.597001	0.190386	0.000260631	0.00455142
SLC22A4	67.4359	0.857496	0.289994	0.00026036	0.00455142
TRAV17	44.0229	-2.22636	0.859902	0.000260606	0.00455142
ACTA2	4124.78	1.07073	0.370083	0.000262708	0.00457843
AP3M2	744.317	-0.464475	0.14158	0.000262456	0.00457843
PLP2	4640.22	0.800481	0.265798	0.000263393	0.00458575
H2AC6	582.094	1.02696	0.385452	0.00026379	0.00458803
PEG13	27.9557	-1.02125	0.354802	0.00026406	0.0045881
NHEJ1	386.174	0.526846	0.164374	0.000265574	0.00460978
WNK4	59.6617	-1.63161	0.60609	0.000268119	0.00464927
KCNJ8	259.746	0.866068	0.297593	0.000269941	0.00467618
CRACDL	541.202	1.3171	0.604381	0.000270665	0.00468402
LINC02073	20.5569	-1.35491	0.495277	0.000271267	0.00468975
CRADD	220.062	0.928767	0.32902	0.000272158	0.00470043
SRM	3378.79	0.93471	0.320387	0.000273274	0.004715
BTG1-DT	111.58	-1.33448	0.560006	0.000277776	0.0047879
SYF2	1763	-0.483891	0.148904	0.000278891	0.00480232
COX8A	3370.14	0.697027	0.227747	0.000280277	0.00481659
LONRF2	495.53	-1.53444	0.580647	0.000280242	0.00481659
LINC02972	92.264	1.09479	0.388372	0.000282531	0.00485049
ARSI	132.334	1.0598	0.371577	0.000284195	0.0048742
UQCRQ	2080.22	0.660355	0.214093	0.000284825	0.00488017
NAA38	1103.12	0.766327	0.255339	0.000286094	0.00489706
NUDT8	332.019	0.911218	0.324618	0.000286679	0.00489918
STN1	706.196	0.538014	0.168409	0.000286785	0.00489918
PPCDC	343.066	0.6222	0.200691	0.000287127	0.00490016
TNNT2	101.652	-1.25376	0.491002	0.000287946	0.00490929
CACNA1I	341.361	-1.75518	0.969895	0.000289751	0.00493519
INF2	3643.28	-0.880393	0.311022	0.000290084	0.00493601
PDE1C	26.2905	1.16354	0.416838	0.000292066	0.00495022
SLIT1	131.022	-1.99455	0.774168	0.000291679	0.00495022
VGLL3	614.607	1.06669	0.376462	0.000291969	0.00495022
ZDHHC16	640.579	0.50368	0.156157	0.000291627	0.00495022
DUSP3	1465.36	0.434741	0.131706	0.000292423	0.00495142
CCDC3	1239.95	0.768639	0.256492	0.000293295	0.00496131
GBA	1712.51	0.524003	0.164101	0.000295312	0.00498566
GIMAP7	1521.64	-1.00644	0.422849	0.000295093	0.00498566
PPM1N	122.072	-1.11845	0.430068	0.000297694	0.00502097
RPL5P8	12.7482	1.21833	0.437743	0.000298006	0.00502132
VMO1	48.039	1.00391	0.351602	0.000298401	0.00502308
SLC20A1	2568.45	0.457476	0.140076	0.000299728	0.00504051
POLR2J3	1837.27	-0.778612	0.263142	0.000300627	0.00505071
SRA1	845.624	0.577478	0.183913	0.00030248	0.0050769
SERPINA9	54.14	-1.62569	0.580284	0.000305727	0.00512641
PHEX	84.2978	-1.23096	0.531252	0.000306432	0.00513326
GDPD5	889.387	-1.09208	0.414277	0.000307694	0.0051494
ARF1	9663.2	0.514152	0.160816	0.000309625	0.00516475
DTD2	309.238	0.539652	0.170499	0.000309161	0.00516475
ELOB	3412.13	0.728317	0.242471	0.000309472	0.00516475
SORL1	2524.02	-1.09683	0.421123	0.000309807	0.00516475
ZDHHC12	1182.27	0.776676	0.262543	0.000310504	0.00517137
CCDC126	245.809	0.910521	0.326186	0.000313001	0.00520292
HSD3B7	911.206	1.07886	0.383989	0.000312812	0.00520292
DISP1	230.375	0.719983	0.242079	0.000313352	0.00520375
SLC25A42	524.037	-0.690467	0.231712	0.000314777	0.0052224
ZNF608	154.565	-0.864473	0.303536	0.000315133	0.00522328
DCP1B	509.905	0.494678	0.154003	0.000315751	0.0052285
MYO1F	3248.56	0.878787	0.304563	0.000317477	0.00525206
RABEPK	569.983	0.559916	0.178785	0.000317812	0.00525257
SAMD14	139.451	-0.98858	0.363844	0.000319695	0.00527864
ART4	24.7507	-0.963153	0.341799	0.000320482	0.00528282
C1orf43	3945.67	0.425123	0.129476	0.000320866	0.00528282
SGCB	781.94	0.530971	0.167545	0.000320682	0.00528282
SEPTIN10	1767.02	0.924197	0.339587	0.000322496	0.00529954
TMEM126A	427.436	0.557704	0.177371	0.00032223	0.00529954
PYCR1	794.025	1.16698	0.422352	0.000323885	0.00531731
NUDT4	1951.45	-0.500768	0.157382	0.000326159	0.00534957
KDM5B	1477.81	-0.527721	0.167671	0.000327535	0.00536703
FSIP1	18.8497	1.03453	0.374274	0.000327988	0.00536936
MED8	1140.75	0.466147	0.144243	0.000329488	0.00538204
MRPL40	567.692	0.609727	0.194207	0.000329697	0.00538204
MT-ATP8	6077.51	1.15375	0.41769	0.000329639	0.00538204
KCNB1	42.714	0.964493	0.343299	0.000330997	0.00539816
LINC00665	278.547	-0.794053	0.272923	0.000335961	0.00547394
ABHD11-AS1	14.9642	1.2967	0.488293	0.000336437	0.00547653
EFCAB12	59.8123	-1.35488	0.508209	0.000337188	0.00548359
GJD3-AS1	134.628	0.797847	0.271265	0.000337816	0.00548863
FOXD1	74.0993	1.09782	0.431473	0.000340226	0.00552259
ADI1	1623.14	0.403872	0.122869	0.000343705	0.00557383
EIF2B3	547.505	0.446432	0.138054	0.000346786	0.00560461
FAM186B	28.8965	-1.07629	0.397883	0.000346643	0.00560461
RASGEF1B	703.747	-0.725317	0.250219	0.000346901	0.00560461
RPS10	19556.9	0.623299	0.204356	0.000346179	0.00560461
RBP7	90.661	0.865968	0.300894	0.000347883	0.00561521
ALG14	248.546	0.538071	0.172483	0.000352154	0.00567728
TBC1D4	1614.85	-0.80421	0.27979	0.000352385	0.00567728
RPL23A	11647	0.548707	0.177027	0.000354066	0.00569905
GREM1	671.937	1.13055	0.413496	0.000356345	0.00573039
B3GNT8	86.4849	0.798967	0.277274	0.000357967	0.00575112
LRRC37A2	907.476	-0.698042	0.235542	0.000359325	0.00576757
CDCA7L	578.701	0.936102	0.335437	0.000360807	0.00577596
PEX11G	61.9993	0.74599	0.253655	0.000360851	0.00577596
RAB4A	979.318	0.522975	0.166892	0.000360665	0.00577596
DOCK8	4067.3	-0.575802	0.188038	0.000361239	0.00577682
SPG21	1858.54	0.356333	0.106985	0.000363727	0.00581123
TMEM131L	1099.08	-0.773279	0.277257	0.000365182	0.00582908
PSAP	48613.1	0.70354	0.23705	0.000366172	0.00583409
ZNF257	64.2059	-1.19083	0.451085	0.000366067	0.00583409
TMX2	1619.68	0.376361	0.113954	0.00036806	0.00585876
NXT1	493.677	0.681442	0.22871	0.000369355	0.00586317
VRK3	861.949	0.434176	0.134232	0.000368983	0.00586317
ZFHX4	74.2432	1.3316	0.502965	0.000369269	0.00586317
LAMA1	57.8307	1.16059	0.444976	0.000370492	0.00587582
STX1A	281.481	1.22765	0.47031	0.000372103	0.00589596
P4HB	18840.1	0.529154	0.169362	0.00037283	0.00590205
TSPOAP1-AS1	907.541	-0.648294	0.21703	0.000374015	0.00591341
TTC9	465.38	-0.832531	0.293876	0.000374232	0.00591341
HMGB1P6	1366.73	0.729857	0.247657	0.000375334	0.00592541
OSM	261.347	1.41038	0.565149	0.00037717	0.00594895
SMAD3	1387.11	-0.841237	0.332789	0.000377554	0.00594957
ELF4	1802	0.558789	0.181865	0.000379523	0.00597515
CEACAM4	35.7025	1.25075	0.471034	0.000379938	0.00597624
CTSD	23981.4	0.78579	0.272002	0.000382357	0.00600882
CERS2	3223.14	0.626638	0.208201	0.000384181	0.00603199
GDF10	116.568	-1.33788	0.556217	0.000388193	0.00608024
H4C8	103.667	0.83855	0.308281	0.00038831	0.00608024
SPATA24	58.2685	0.743122	0.257832	0.000388288	0.00608024
IGLL5	7896.8	-0.244527	0.461601	0.000389094	0.00608613
PP12613	85.9862	1.99023	0.857722	0.000389391	0.00608613
H2AC18	665.63	1.20798	0.459813	0.00039022	0.00609357
ATP2A3	4814.35	-0.795058	0.277368	0.000395002	0.00615711
SIX3	21.7818	1.67208	0.736436	0.000394937	0.00615711
TOB1	1108.18	0.541563	0.177399	0.000396238	0.00617081
ST6GALNAC3	68.1507	-1.03819	0.417275	0.00039693	0.00617601
EPB41	2056.78	-0.663976	0.227265	0.000397803	0.00618403
DSTYK	612.984	-0.509132	0.163615	0.00039939	0.00620311
AVEN	305.505	0.573639	0.188309	0.000402019	0.00623834
SERPINA1	1955.98	1.04796	0.388733	0.000404471	0.00627076
PLEKHH3	1101.18	0.840311	0.317956	0.000406679	0.00629933
MPHOSPH8	1586.84	-0.5539	0.180901	0.000407607	0.00630805
H2BC4	43.3099	1.08561	0.429558	0.000411521	0.00636291
ITGAM	1225.38	-0.68869	0.236852	0.000413017	0.00638034
SYT12	116.243	1.48471	0.818177	0.000414991	0.0064051
HRAS	1111.07	0.720122	0.248408	0.000416579	0.00642165
SLC43A3	2629.9	0.654161	0.222091	0.000416807	0.00642165
LINC01727	182.988	-1.28589	0.487609	0.000417231	0.00642246
RTN3	2883.28	0.572578	0.192909	0.000419267	0.00644805
FZD2	237.267	0.820625	0.290477	0.000423917	0.00650798
NTRK3	60.945	-1.34576	0.577936	0.000423617	0.00650798
FAM167A	704.364	1.1545	0.529271	0.000425406	0.00652504
PTPRU	306.76	0.735275	0.254259	0.000428028	0.00655361
ZNF347	208.016	-0.743502	0.265756	0.000428016	0.00655361
ADH5	2386.41	0.40236	0.124663	0.000430449	0.00655581
EDNRA	399.356	0.823409	0.291489	0.000429549	0.00655581
FBXL7	334.065	0.853058	0.306687	0.000429033	0.00655581
HOOK3	1426.7	-0.544832	0.179157	0.000429882	0.00655581
MMP17	365.887	-1.2378	0.545889	0.000430184	0.00655581
SYNJ2BP-COX16	18.8727	1.64272	0.642817	0.000428956	0.00655581
CRTAM	241.355	-1.24639	0.54992	0.000431772	0.00657016
GSS	1301.09	0.484443	0.154867	0.000432553	0.00657625
SPON1	999.476	1.05034	0.389802	0.000434969	0.00660717
COL5A1	9253.26	1.17269	0.441499	0.000435372	0.00660747
STK17A	2149.9	-0.443752	0.140366	0.000437728	0.0066374
DNAJC12	19.9033	1.40056	0.545414	0.000439689	0.00665544
TM2D3	883.05	-0.35621	0.109581	0.000439599	0.00665544
HMBS	557.073	0.534712	0.174483	0.000440298	0.00665884
CD300C	102.25	0.931948	0.337886	0.00044082	0.00666089
GALNT14	151.887	1.32407	0.574242	0.00044243	0.00667937
KLHL6	1287.87	-0.632039	0.214608	0.000444271	0.00669575
LINC02470	21.8461	2.04474	0.826118	0.00044429	0.00669575
ERI3	953.963	0.599466	0.199894	0.000445059	0.00670149
MTND1P23	238.348	-1.75387	0.944317	0.000445672	0.00670488
NELFE	1701.21	0.514192	0.169682	0.00044616	0.00670637
TBL1X	613.867	-0.793357	0.284753	0.000446755	0.00670948
CDCA4	1107.99	0.569319	0.189265	0.000448032	0.00671699
SLAMF1	1246.47	-0.841505	1.42075	0.000447903	0.00671699
EIF4EBP1	672.009	0.76704	0.269065	0.000449221	0.00672896
FAM104A	1437.93	0.406335	0.128633	0.000451993	0.00675812
HLA-G	57.2183	1.06764	0.397932	0.000452341	0.00675812
IKBKB	2945.99	-0.516463	0.169089	0.000452205	0.00675812
CROCC	1236	-0.590924	0.200747	0.000453933	0.00677604
DDN	50.9284	1.22705	0.524069	0.000454603	0.00678017
ZAP70	6531.35	-1.0279	0.388345	0.00045573	0.00679112
LIMD1	1292.04	0.543337	0.179336	0.000456385	0.00679502
TNFAIP6	543.598	1.28542	0.508883	0.000457145	0.00680048
VCAN	3460.3	0.963965	0.357086	0.000458044	0.00680799
TDRP	121.849	-0.753255	0.268396	0.000458915	0.00681507
GLT8D2	382.216	0.842641	0.303832	0.00046012	0.00682709
AATBC	192.852	-0.856645	0.308345	0.0004611	0.00683577
DHRS2	1344.98	-0.200017	0.406324	0.000463293	0.00686239
HLA-DPA1	29028.1	0.759855	0.270551	0.00046447	0.00687392
PEBP1	4651.97	0.554555	0.184306	0.000467775	0.00691099
UTS2R	396.07	-1.5439	0.688647	0.000467424	0.00691099
CYTOR	767.446	0.936528	0.343834	0.000469638	0.00693258
ADIPOR1	2769.36	0.477153	0.15358	0.000470867	0.00694215
SARS2	566.021	0.579835	0.195814	0.00047109	0.00694215
ERAL1	1006.47	0.427481	0.134915	0.000473049	0.00694778
GSTM3	496.707	0.690917	0.239935	0.000472662	0.00694778
MRNIP	1241.93	-0.794111	0.285839	0.000473483	0.00694778
MZT2B	3538.77	0.85505	0.308973	0.000473326	0.00694778
RHOB	2340.73	0.71356	0.24792	0.000473419	0.00694778
NLK	537.781	-0.573069	0.192259	0.000476477	0.00698577
AATK	377.947	-1.09771	0.499754	0.000478401	0.00699199
GPR27	80.1765	1.27203	0.539293	0.000478097	0.00699199
IZUMO4	259.482	-1.08445	0.412297	0.000478732	0.00699199
RAB1B	5283.78	0.540874	0.178282	0.000478925	0.00699199
RPL36AP37	3750.76	0.634137	0.216738	0.000477816	0.00699199
BTF3L4P2	90.5442	0.810727	0.289699	0.000479344	0.00699219
PEX19	1211.49	0.353087	0.108736	0.000481296	0.00701473
LINC01772	46.3994	-0.867664	0.315548	0.000482368	0.00702443
SPX	17.2566	1.40724	0.60154	0.000483305	0.00703215
HDGF	6909.26	0.501276	0.163282	0.000484006	0.00703568
PPP1R14B	3096.75	0.804505	0.287504	0.00048477	0.00703568
UGT3A2	26.3182	1.60098	0.738017	0.00048472	0.00703568
OAZ1	17675.5	0.545142	0.180206	0.000489736	0.00710046
TNFRSF25	3635.42	-1.20493	0.530544	0.000490056	0.00710046
C17orf100	105.654	-0.63679	0.22514	0.000491711	0.00711848
STAB2	112.386	-1.26903	0.518866	0.000495596	0.00716871
H2BC15	30.2047	0.84185	0.309759	0.000496071	0.00716958
PRKCZ	403.134	-0.829655	0.316689	0.000497605	0.00718573
FAIM2	57.7918	-1.25532	0.500225	0.000503773	0.00726872
DDHD2	1243.02	-0.495392	0.162912	0.000504261	0.00726969
CD74	194120	0.747763	0.265798	0.000504905	0.00726981
TRAF3IP3	4087.01	-0.654182	0.227375	0.000505111	0.00726981
CABLES1	489.672	1.17062	0.509597	0.000506285	0.00728064
GADD45GIP1	1989.5	0.752324	0.266576	0.000508009	0.00729329
RPS10-NUDT3	312.277	0.760586	0.271112	0.000507957	0.00729329
CARMIL2	2291.5	-0.854893	0.315899	0.000508906	0.00730009
CSF1	1865.26	-0.593731	0.202094	0.00050963	0.00730442
IGHD	785.673	-1.78625	0.938353	0.000510496	0.0073047
IL26	297.049	2.78934	1.2552	0.000510352	0.0073047
ZNF710-AS1	406.624	-0.596444	0.207009	0.000518299	0.00741022
BRI3	2374.06	0.805105	0.29147	0.000520056	0.00742304
ZBTB24	664.456	-0.361473	0.11143	0.000520018	0.00742304
FBXO7	2711.54	0.308144	0.09382	0.000521657	0.00743443
JADE2	2067.85	-0.581647	0.19796	0.000521714	0.00743443
SLC38A1	4433.64	-0.70314	0.249684	0.000522215	0.00743542
MORN3	84.2073	-0.74006	0.267998	0.000522833	0.0074381
SCML1	546.691	-1.01832	0.429074	0.000524676	0.00745817
EGLN3	1859.84	-0.612094	0.210772	0.000525604	0.00746522
L3MBTL4	143.21	-0.766178	0.275211	0.000526115	0.00746633
CTH	49.2355	1.12512	0.469752	0.000527297	0.00747696
EEF1A1P22	27.9772	0.660593	0.228995	0.000528981	0.00748855
UBE2D4	379.952	0.49901	0.163747	0.000528746	0.00748855
SPARC	46351.2	0.971988	0.367613	0.000534927	0.00756652
LINC02969	571.422	-0.912953	0.341133	0.000535881	0.00756762
ODAPH	35.842	1.81486	1.01263	0.000535524	0.00756762
ILRUN-AS1	47.8157	0.773361	0.277904	0.000540074	0.0076206
ATF3	412.798	0.967578	0.365316	0.000540561	0.00762125
S100A11	9915.49	0.77092	0.276675	0.000543032	0.00764984
CARNS1	153.86	-1.09916	0.428867	0.000544383	0.00765016
FAM189B	703.245	0.628994	0.218185	0.000544166	0.00765016
IL6	125.686	1.55917	0.654052	0.000543942	0.00765016
ENSA	5088.42	0.523164	0.174568	0.000548748	0.00769896
SRD5A3-AS1	12.9661	1.0163	0.387404	0.000548419	0.00769896
EVA1A	115.893	0.995564	0.377364	0.00055095	0.00770805
LRRC4B	58.294	-0.874069	0.332105	0.00055118	0.00770805
SHISA5	4377.97	0.589547	0.200476	0.000551119	0.00770805
SLFN5	3670.39	-0.850767	0.319302	0.000551148	0.00770805
CDIP1	906.076	0.836802	0.313112	0.000555134	0.00775705
ABTB3	457.158	-1.12811	0.66367	0.00055617	0.00776458
ZNF606	257.079	-0.678923	0.240504	0.000556572	0.00776458
CAVIN3	1842.55	0.994416	0.377621	0.000557361	0.00776774
GET3	1823.58	0.565648	0.193246	0.000557698	0.00776774
PSMC1P1	266.942	-1.56141	0.649337	0.000560868	0.00779751
RBM3	9659.83	0.462582	0.15041	0.00056119	0.00779751
TMPRSS2	100.942	1.36246	1.2925	0.000560585	0.00779751
HELLPAR	1337.51	-0.702006	0.249831	0.000563228	0.00780864
PRSS30P	135.977	-1.55247	0.72734	0.000562622	0.00780864
SFRP2	7051.48	1.25924	0.496724	0.000563347	0.00780864
SHC4	49.8165	1.03195	0.412438	0.000565776	0.00783601
AFTPH-DT	51.6508	-0.626528	0.216726	0.000567537	0.00785411
PLEKHG1	731.302	-0.621048	0.213301	0.000568179	0.00785671
ALG8	657.706	0.333769	0.103433	0.000573768	0.00791497
DPP4-DT	22.0438	1.1827	0.460789	0.00057349	0.00791497
ZBTB10	337.031	-0.770123	0.291136	0.000573579	0.00791497
AIG1	467.837	0.488833	0.160552	0.000575552	0.00792306
CCL28	164.556	0.818052	0.310712	0.00057573	0.00792306
JUN	2427.82	0.654382	0.227691	0.000574959	0.00792306
GLMP	1204.18	0.546893	0.184082	0.000578484	0.0079519
GTF3A	3399.79	0.537763	0.180549	0.000578747	0.0079519
NGF	12.5438	1.25445	0.495559	0.000579563	0.00795678
CHST14	586.282	0.648847	0.226559	0.000580985	0.00796996
CHD6	1114.23	-0.581937	0.199639	0.000582254	0.00797199
H2AX	3587.92	0.809648	0.298399	0.000582979	0.00797199
MTLN	395.185	0.742491	0.267618	0.000582155	0.00797199
VPS37B	961.175	0.497319	0.164856	0.000582734	0.00797199
HABP4	763.699	0.666874	0.23609	0.000585109	0.00799479
LSP1	10281.4	0.786764	0.288375	0.000587434	0.00800146
MTERF4	1147.43	-0.457383	0.150741	0.000587337	0.00800146
SNX11	1021	-0.392811	0.125434	0.00058745	0.00800146
TUBG1	1302.7	0.597884	0.208421	0.000586276	0.00800146
ZRSR2	737.329	-0.556649	0.190601	0.00058911	0.00801775
BEGAIN	44.8828	-1.1526	0.495427	0.000592468	0.0080571
PLEKHS1	47.7198	-1.11259	0.482548	0.000593264	0.00806158
TP53RK	634.013	0.325508	0.10088	0.00059436	0.00807011
PROCA1	175.615	-0.890514	0.335663	0.000595192	0.00807507
ABI3	578.941	0.699068	0.248849	0.00059742	0.00809418
MICAL1	5233.91	-0.71416	0.258441	0.000597538	0.00809418
AGAP12P	90.8829	-1.24666	0.504413	0.000598622	0.0081025
PGAM4	19.1598	1.46264	0.604139	0.00059941	0.00810682
DYNC2I2	1490.67	0.740139	0.275686	0.000601715	0.00813163
FUT1	81.7494	0.590399	0.202835	0.00060758	0.00820447
ADAM15	3720.64	0.595642	0.206939	0.000610835	0.00824198
CLU	15190.1	-1.21421	0.585655	0.0006151	0.00828887
SNN	1128.1	-0.552856	0.190214	0.00061527	0.00828887
CHAC2	208.841	0.760715	0.283872	0.000615777	0.00828924
CCL11	281.769	1.91959	1.04519	0.000617745	0.00830279
NPB	243.407	1.54462	0.727493	0.000617632	0.00830279
MAP3K7CL	183.53	0.75542	0.277391	0.000621268	0.00833342
MPDU1	1464	0.540615	0.183261	0.000621472	0.00833342
TEX261	1794.72	0.346041	0.108502	0.000620521	0.00833342
CELF2	4259.14	-0.581679	0.202456	0.000623077	0.00834845
NPIPB11	389.151	1.00539	0.391649	0.000624581	0.00836213
ST8SIA6	95.3353	1.22514	0.590947	0.000626044	0.00836874
TRAV25	42.0132	-2.32337	1.04314	0.000625975	0.00836874
PCGF1	322.949	0.509826	0.170843	0.00063087	0.00842673
ATP6V0E2-AS1	71.7012	-0.885813	0.3374	0.000634585	0.00846979
FCER1G	2057.48	0.802552	0.303319	0.000637017	0.00848999
LMCD1	926.842	0.730643	0.264882	0.000637081	0.00848999
BCAS1	184.614	1.45507	0.622163	0.000639859	0.00851607
KRT86	142.305	-1.43693	0.606528	0.000640518	0.00851607
UBE2A	2066.85	0.41197	0.133423	0.000640061	0.00851607
COX5A	2514.58	0.570731	0.197163	0.000642729	0.0085389
DYNC2I1	523.983	-0.491335	0.164432	0.000643666	0.00854478
DOLPP1	419.299	0.491061	0.164355	0.000646345	0.00857375
LINC01132	36.603	-1.29587	0.791124	0.000647974	0.00858876
IAH1	1403.61	0.553202	0.188926	0.000650244	0.00861225
FMO2	205.416	1.25506	0.515795	0.000652462	0.008635
DGKH	633.968	-0.955896	0.401953	0.000655878	0.00867356
GPRIN3	2046.38	-0.725246	0.271176	0.000659157	0.00871026
CTC1	1530.2	-0.578583	0.201993	0.000660059	0.00871551
HLA-DMA	6311.75	0.664785	0.238964	0.000661585	0.00872898
RPL39P3	83.9851	2.26405	0.992499	0.000662475	0.00873405
RFX8	140.317	-1.05463	0.495402	0.000665649	0.00876498
RIN3	1620.29	0.644747	0.230389	0.000665836	0.00876498
STRA6	192.771	-1.36105	0.576119	0.000667701	0.00878283
SAA2	104.982	1.44718	0.634201	0.000668447	0.00878596
SETP3	23.7256	-0.805878	0.30449	0.000669695	0.00879566
NOMO3	1909.87	0.491959	0.165255	0.000671953	0.00881862
ADRB2	189.581	1.03729	0.421863	0.000673154	0.00882768
COL6A6	2951.75	-1.23644	0.523986	0.000675841	0.00883607
MGAT5	1533.37	-0.653699	0.242505	0.000675427	0.00883607
POM121L15P	21.4195	-1.37777	0.577588	0.000675331	0.00883607
SHISAL1	186.662	-0.814468	0.312817	0.000674688	0.00883607
PRKCH-AS1	97.8577	-0.74612	0.29735	0.000678402	0.00886285
ABI3BP	3503.96	-1.03653	0.437958	0.000679394	0.00886909
MOCOS	146.748	0.905594	0.361341	0.000680464	0.00887635
PNOC	49.4714	-1.41856	1.15302	0.000681834	0.00888752
RPH3AL-AS1	54.4354	-1.02365	0.435666	0.000685892	0.00893367
TTC22	638.948	0.892127	0.373685	0.000688078	0.00895539
ZNF302	718.559	-0.646294	0.235075	0.000693008	0.00901276
HAVCR1	20.798	-1.15715	0.487453	0.000698146	0.00907275
DDX42	3727.71	-0.308243	0.0969621	0.000700795	0.00910033
HEY1	144.975	0.982949	0.401574	0.000701681	0.00910499
MCF2L2	168.333	-0.777658	0.290835	0.000703102	0.00911658
PTMS	6004.35	0.82902	0.315158	0.000705573	0.00914174
NLRC3	1764.67	-0.693635	0.254151	0.000707566	0.00916069
ACSL6	140.646	-1.05218	0.614283	0.000712984	0.00922029
GOLGA8A	4895.83	-0.847003	0.3314	0.00071377	0.00922029
KLHDC8B	690.763	0.506916	0.172983	0.000713504	0.00922029
SOWAHC	1423.28	1.00908	0.459549	0.000719139	0.0092827
ERVK9-11	43.3586	0.901966	0.34759	0.000722003	0.00931271
CHSY1	1469.19	0.672325	0.242804	0.000722587	0.00931329
COA4	880.029	0.449612	0.149125	0.000726498	0.00933572
CTPS1	1283.23	0.50205	0.170495	0.000727221	0.00933572
GPR39	35.1142	1.24275	0.516038	0.000729641	0.00933572
HCFC1R1	846.218	0.789711	0.295877	0.000727108	0.00933572
HPDL	97.4252	0.864298	0.333772	0.000725695	0.00933572
NFASC	368.426	-0.739571	0.281578	0.000729472	0.00933572
POLR2L	1871.02	0.704715	0.257893	0.000729734	0.00933572
SLC35F6	1109.96	0.497161	0.168843	0.000728274	0.00933572
TMEM26	27.8327	1.05724	0.42525	0.000728552	0.00933572
ZNF274	873.276	-0.459262	0.151846	0.000725203	0.00933572
ABHD4	660.926	0.42021	0.138016	0.000731431	0.00935052
SKAP1	1402.62	-0.746407	0.279708	0.000733826	0.00937419
ELMOD1	203.879	1.29628	0.581141	0.000736727	0.00940429
ZBTB21	495.2	-0.573176	0.20277	0.000740599	0.00944674
RCSD1	3916.69	-0.619274	0.224116	0.000741508	0.00945136
LPAR1	868.28	-0.659616	0.247229	0.000744322	0.00948023
IGLV2-11	1348.37	-1.67727	1.97469	0.000745353	0.00948636
MEX3B	275.819	-0.731013	0.272016	0.000747882	0.00950187
MRC1	2897.18	-0.901905	0.34725	0.000748761	0.00950187
ODC1-DT	48.7366	-0.80953	0.30925	0.00074731	0.00950187
ZNF419	269.802	-0.510362	0.175397	0.000748772	0.00950187
WWC1	586.734	-0.748461	0.293742	0.000750224	0.00951331
C1orf127	27.6291	1.034	0.41455	0.000753899	0.00955267
SORBS1	413.396	1.05393	0.457174	0.000754435	0.00955267
TP53INP1	1609.23	-0.842614	0.367364	0.000755276	0.00955631
RNF170	627.156	-0.500808	0.17231	0.000756925	0.00957017
TRAF4	954.742	-0.565234	0.199985	0.000758089	0.00957788
HDAC9	625.853	-1.04704	0.481001	0.000758714	0.00957877
TNFRSF13C	347.495	-1.05831	0.435627	0.000760618	0.00959579
SORD2P	390.354	1.17788	0.500491	0.000769928	0.00970615
CD37	4279.51	-0.730425	0.271045	0.000770963	0.00971211
TIFA	778.705	0.65436	0.240491	0.000772359	0.0097226
WNT11	97.0948	0.906041	0.358366	0.00077334	0.00972787
LINC02397	33.5071	-1.36385	0.659915	0.000775374	0.00974125
PRELID3A	49.0375	0.845922	0.326307	0.000775532	0.00974125
C18orf32	454.635	-0.409236	0.134889	0.000778154	0.00974758
JTB	3125.73	0.589534	0.208542	0.000776677	0.00974758
PMPCB	1982.56	-0.33198	0.105883	0.000778294	0.00974758
ZMIZ1-AS1	59.0769	-0.979478	0.420912	0.000777848	0.00974758
PFN2	269.156	0.658024	0.240388	0.000781553	0.0097813
LIN7A	166.788	0.958746	0.379224	0.000787647	0.00985043
KCNA6	59.1599	-1.42648	0.668047	0.000791378	0.00988993
RNF187	3454.83	0.624116	0.227204	0.00079282	0.00990079
IGLV1-36	137.851	-0.199431	0.401067	0.000795468	0.00992669
P2RY6	429.447	0.808348	0.308805	0.000796906	0.00993346
SDSL	136.841	0.703521	0.260143	0.000797162	0.00993346
CCDC136	224.849	-0.875514	0.345078	0.000798712	0.00994561
ZFHX3-AS1	84.3849	-0.741981	0.283621	0.000800839	0.00995902
ZNF337	766.312	-0.619783	0.224883	0.000800943	0.00995902
CACNA1F	25.9954	-1.03358	0.420244	0.00080328	0.0099809
RAI2	308.846	-0.861559	0.350686	0.000804959	0.00999457
FAM234B	190.358	0.752174	0.303105	0.000805942	0.00999958
CDYL2	511.896	-0.497474	0.172978	0.000809451	0.0100359
ANKRD36BP2	271.008	-1.18024	0.524719	0.000813516	0.0100791
VAMP1	1614.03	-0.8288	0.322162	0.000815623	0.0100979
SLC39A3	742.583	0.624896	0.225887	0.000817048	0.0101083
UBE2M	1438.13	0.626912	0.226654	0.000819249	0.0101283
ZDHHC4	695.188	0.403052	0.1329	0.000820961	0.0101422
ANKRD55	24.1448	-1.292	0.661421	0.000821904	0.0101446
WEE2-AS1	71.6282	-0.900158	0.365294	0.000822329	0.0101446
ZBTB16	339.831	-1.41063	0.785689	0.000826325	0.0101866
GHRL	42.6555	-0.818741	0.325766	0.000832502	0.0102481
ZNF813	142.65	-0.717503	0.283	0.000832103	0.0102481
THAP4	1022.8	0.529379	0.190287	0.000833153	0.0102488
PRDX3	3233.58	0.508632	0.176492	0.000840877	0.0103291
PRKD3	1365.75	-0.712622	0.275265	0.000840818	0.0103291
TMEM18	754.169	0.289063	0.0928752	0.000841887	0.0103342
EDEM2	747.541	0.560986	0.200765	0.000843161	0.0103425
PTPRG-AS1	40.9088	1.20837	0.523767	0.000844644	0.0103533
PDE4B	783.769	0.684475	0.253419	0.000849157	0.0104013
UNC5A	50.3551	-0.83534	0.333262	0.000852786	0.0104383
CCDC170	115.425	-0.75324	0.288101	0.000854913	0.0104569
EIPR1	666.532	0.498223	0.174096	0.000857549	0.0104818
ANO10	715.078	0.736767	0.291323	0.000860838	0.0105065
ARRB1	1480.61	-0.63679	0.242118	0.000861398	0.0105065
TRIM73	160.18	-1.00028	0.417814	0.000860662	0.0105065
COL1A1	132266	1.17495	0.496319	0.000864628	0.0105385
PTPRD	67.7394	1.33897	0.576796	0.000867064	0.0105607
TMEM62	426.88	0.438054	0.147477	0.000868198	0.010567
SMTN	1566.6	0.716933	0.272589	0.000869373	0.0105739
TBC1D2	702.393	0.534574	0.187562	0.000870544	0.0105807
C20orf202	18.5097	0.850299	0.334671	0.000871542	0.0105854
B3GALT2	38.1669	1.46072	0.669089	0.00087578	0.0106219
KCMF1	1603.29	0.317875	0.101758	0.000875362	0.0106219
CDKAL1	342.311	0.397729	0.130061	0.00087734	0.0106334
FAM215B	133.581	-0.86361	0.341916	0.000878484	0.0106398
SKA1	317.3	0.763193	0.294225	0.000880476	0.0106564
LUC7L2	2968.7	-0.401315	0.132623	0.000882494	0.010673
NCR1	30.9822	1.8377	0.853301	0.000883079	0.010673
AGBL5	459.383	0.521517	0.184501	0.000888746	0.0107264
INPP5B	880.152	-0.414194	0.140735	0.000888463	0.0107264
ARL17A	679.417	-0.613564	0.225087	0.000889637	0.0107297
AMPD3	991.501	-0.598606	0.219856	0.000891973	0.0107504
MILIP	46.7918	1.05863	0.447068	0.000896246	0.0107943
LGALS17A	52.8974	1.78171	0.818648	0.000896987	0.0107957
ALG3	978.646	0.540795	0.191047	0.000901008	0.010814
KCTD14	24.1711	0.899179	0.35561	0.000900162	0.010814
LPP-AS2	43.1282	-0.671696	0.255988	0.000899454	0.010814
TXN2	1882.04	0.478884	0.165488	0.00090073	0.010814
ZNF682	217.024	-0.84839	0.369753	0.000916308	0.01099
MAGED2	2613.2	0.55638	0.19823	0.000917554	0.0109958
TNFRSF18	586.603	-1.02379	0.621862	0.000918065	0.0109958
BIRC3	4949.54	-0.827498	0.325916	0.000921228	0.011014
ENO1	52855.6	0.78606	0.309994	0.00092085	0.011014
PEDS1	1016.73	0.506917	0.177724	0.000921498	0.011014
SCIN	74.3439	1.35472	0.593722	0.000923887	0.0110273
YLPM1	2027.61	-0.381275	0.127772	0.000923728	0.0110273
STRBP	503.543	-0.614784	0.225701	0.000925814	0.0110426
BTG3	826.645	0.682182	0.259672	0.000929224	0.0110447
CR2	136.827	-1.82303	1.10887	0.000929828	0.0110447
HSPBP1	956.463	0.650299	0.244913	0.00092732	0.0110447
SMIM13	366.155	0.446898	0.152918	0.000929578	0.0110447
XPO5	1529.56	0.358647	0.118101	0.000928266	0.0110447
ZNRF2P1	57.6115	-0.816841	0.321695	0.000929809	0.0110447
PIGT	3063.98	0.562715	0.201297	0.000931262	0.0110466
VPS35L	923.434	0.471397	0.161201	0.000931264	0.0110466
BAG2	290.587	0.77368	0.298996	0.000935741	0.0110614
FLRT2	752.055	-0.71962	0.288029	0.000933886	0.0110614
MRPS10	908.549	0.372469	0.122868	0.00093635	0.0110614
RPS6KA3	2857.01	-0.63388	0.240856	0.000935178	0.0110614
TDRD3	549.286	0.600633	0.220736	0.000934138	0.0110614
TENT5A	875.684	0.707448	0.27246	0.000935433	0.0110614
CETN4P	11.8752	0.823638	0.323686	0.000937728	0.0110701
EDEM1	3195.47	-0.442745	0.151846	0.000946036	0.0111605
PTGER3	691.977	0.955973	0.39336	0.000950194	0.0112019
LTBR	1931.35	0.449016	0.153332	0.00095222	0.0112105
ZNF229	48.2915	-1.13247	0.540881	0.000952133	0.0112105
NCR3LG1	76.4268	-1.45817	0.707645	0.000954619	0.0112311
SRRM5	28.5028	-0.81653	0.322456	0.000958823	0.0112729
AHCY	2587.9	0.501438	0.182019	0.000961789	0.0112924
MYO3B	232.991	1.40122	0.727415	0.000961375	0.0112924
SYTL2	674.725	0.840474	0.333434	0.000962956	0.0112984
NOP16	651.387	0.565757	0.204064	0.00096464	0.0113028
RNPEPL1	3776.08	0.674625	0.253928	0.000963998	0.0113028
CMTM4	427.038	-0.544814	0.197488	0.000970031	0.0113505
LINC01614	79.0811	1.735	0.854608	0.000969641	0.0113505
SDC3	2643.52	0.75458	0.293599	0.000971079	0.0113537
SLC2A4RG	2324.45	0.755005	0.292131	0.000971615	0.0113537
EDIL3	235.22	1.49503	0.707352	0.000974185	0.011376
LRRC49	116.653	1.12058	0.514774	0.000976032	0.0113899
CUTALP	939.649	-0.594374	0.218424	0.000979784	0.0114192
LINC01010	31.5205	-1.01425	0.447093	0.000979869	0.0114192
NUDT15	373.597	0.68105	0.255221	0.000981088	0.0114257
ADARB1	1163.22	-0.64027	0.241533	0.000982783	0.0114378
KPTN	223.935	0.637285	0.241705	0.000986266	0.0114706
MRPS15	1308.33	0.511121	0.180669	0.000988558	0.0114895
RPL36A-HNRNPH2	1794.74	1.49591	0.695816	0.000998108	0.0115927
PLEKHG4B	79.8813	-1.20856	0.530596	0.00099911	0.0115965
COQ2	348.21	0.420323	0.142678	0.00100112	0.011612
TMEM39B	495.278	0.494917	0.173581	0.00100286	0.0116244
ASPHD1	60.331	-1.18737	0.620746	0.00100498	0.0116263
HSD17B6	24.0846	0.811859	0.321427	0.00100504	0.0116263
ZBTB40	1575.75	-0.692955	0.2695	0.00100389	0.0116263
CFAP58-DT	14.1039	0.94379	0.385691	0.00101675	0.011699
FOXP1	966.829	-0.549611	0.204526	0.00101488	0.011699
LINC01678	46.964	-0.817398	0.32777	0.00101579	0.011699
LINC02520	59.5878	-1.01911	0.429892	0.0010162	0.011699
MUC4	45.8487	1.51487	0.749206	0.00101339	0.011699
RPS5	18655.7	0.572529	0.207969	0.00101524	0.011699
TTLL7	236.747	1.20074	0.605964	0.00101424	0.011699
ZNF839	524.966	-0.493269	0.174778	0.0010126	0.011699
TRIB2	1974.79	-0.894997	0.40163	0.00101768	0.011702
DSTN	4634.85	0.605471	0.226537	0.00101836	0.011702
TRAV8-2	84.4807	-1.63463	0.793886	0.00102208	0.0117369
ZNF107	896.076	-0.642111	0.24128	0.00102312	0.011741
LINC02986	39.1495	-0.990245	0.474169	0.00102523	0.0117557
MSX2	123.34	-0.734081	0.293387	0.00102644	0.0117557
TECPR2	708.582	-0.46405	0.163626	0.0010261	0.0117557
GUCY1A2	134.337	0.776575	0.311285	0.00103257	0.0118182
TMEM183A	1694.43	0.363453	0.120619	0.0010345	0.0118323
RFFL	2239.52	0.554291	0.203375	0.00103666	0.011842
UQCC2	1162.09	0.558392	0.203225	0.00103671	0.011842
HEXIM2-AS1	65.6686	-0.839194	0.341974	0.00103988	0.0118703
EBPL	605.157	0.572554	0.209448	0.00104258	0.0118933
SRSF5	9334.35	-0.44449	0.154523	0.00104406	0.0119023
TFDP1	2714.74	0.479111	0.172777	0.00104482	0.0119031
HEMK1	721.123	-0.421976	0.143931	0.00104893	0.0119295
PAK3	156.689	-1.29171	0.593827	0.00104921	0.0119295
SGMS1	1379.4	0.755911	0.311318	0.00104815	0.0119295
C1QA	7810.15	0.923905	0.379126	0.0010551	0.0119886
SLC25A10	487.622	0.741836	0.297905	0.00106169	0.0120555
ANKRD18A	135.693	-1.32276	0.672058	0.00106403	0.0120742
UBAC1	1472.96	0.491715	0.174807	0.00106724	0.0121026
GSPT2	269.672	-0.643837	0.244281	0.00106867	0.0121109
RASA1	1324.04	-0.611198	0.230699	0.00107325	0.0121548
PDXP	554.479	0.643814	0.242735	0.00107465	0.0121628
CDK11A	1670.76	-0.573977	0.213716	0.0010803	0.0122186
ZNF7	736.713	-0.469436	0.166461	0.00108509	0.0122648
ANAPC5	4266.54	0.347994	0.115322	0.0010896	0.0123077
CD1A	590.045	-1.13646	0.516808	0.001093	0.0123381
CYP26B1	903.593	-0.678439	0.265393	0.00109856	0.0123752
FDXACB1	152.419	0.347263	0.117551	0.00109947	0.0123752
P2RY11	666.545	-0.643119	0.249437	0.00109811	0.0123752
TMEM14C	1641.58	0.473492	0.166203	0.00109863	0.0123752
UPB1	46.6068	-0.930174	0.393762	0.00109987	0.0123752
SCARB2	3918.49	0.528399	0.190874	0.00110562	0.0124318
NME1-NME2	164.017	0.862018	0.357719	0.00110879	0.0124593
ZNF256	115.434	-0.597806	0.223743	0.00111229	0.0124905
NDUFB4	1944.53	0.442296	0.153401	0.00111466	0.012509
ELAPOR1	319.722	-0.890795	0.388241	0.00111736	0.0125311
CPM	1673.62	-0.597824	0.226046	0.00112099	0.0125637
SNRPB	4613.86	0.567417	0.208473	0.00112359	0.0125847
KLHL21	1747.75	0.487393	0.173554	0.00112577	0.0126009
MACROD2	86.2828	-1.27983	0.584555	0.00112668	0.0126029
CLSTN2	118.153	-1.05643	0.484432	0.00112934	0.0126245
BCL3	2145.09	0.681407	0.263278	0.00113258	0.0126525
IGLV7-43	400.517	-0.171205	0.364383	0.00114685	0.0128037
RAB11B-AS1	111.637	0.657497	0.251681	0.00114842	0.0128047
U2AF1L4	750.653	-0.657342	0.255025	0.00114836	0.0128047
GOLGA8K	29.365	-1.04144	0.471383	0.00115072	0.0128204
SLC27A5	184.979	0.650015	0.249281	0.00115132	0.0128204
PTN	421.04	1.03788	0.445353	0.0011578	0.0128843
ZNF234	230.093	-0.68012	0.270331	0.00115858	0.0128846
HEIH	822.987	0.479326	0.17152	0.00115957	0.0128852
IGLV3-9	155.388	-0.178733	0.373889	0.00116012	0.0128852
LBH	2563.93	-0.640067	0.253952	0.00116152	0.0128924
ATP23	163.319	0.504334	0.181848	0.00116425	0.0129062
FAM227A	155.252	1.10281	0.579208	0.00116355	0.0129062
HS3ST3B1	1059.4	-1.09007	0.489232	0.00116603	0.0129134
TAF15	5727.72	-0.412654	0.142254	0.0011664	0.0129134
METTL5	641.202	0.381331	0.128798	0.00116821	0.0129139
MLST8	1057.22	0.566385	0.209163	0.00116869	0.0129139
WWOX	395.763	0.585607	0.223757	0.00116721	0.0129139
TMEFF2	13.3395	1.46582	0.85353	0.00117097	0.0129308
C4orf46	460.653	0.523302	0.190518	0.00117617	0.0129716
TUBB	29390.8	0.564351	0.209196	0.00117543	0.0129716
ADGRF3	41.8534	-0.739556	0.293622	0.00117818	0.0129783
TMEM37	242.348	0.57365	0.212335	0.00117827	0.0129783
DERL3	841.083	-1.48873	0.843108	0.00117968	0.0129855
MRPS11	857.131	0.455571	0.159143	0.00118264	0.0130098
LINC01116	100.305	0.771363	0.308697	0.00118555	0.0130335
MCC	808.363	-0.567641	0.213844	0.00119011	0.0130753
RASGRP2	1614.45	-0.902087	0.414077	0.00119816	0.0131554
NHS	266.258	-0.886015	0.400544	0.0012012	0.0131804
CLNK	99.0724	-1.07948	0.487486	0.0012082	0.01324
MST1	475.931	-0.722884	0.288035	0.00120893	0.01324
SSR3	3284.08	0.349161	0.117028	0.00120825	0.01324
SPN	3989	-0.737002	0.298168	0.00121086	0.0132527
IL22RA2	83.5235	-0.278422	0.492368	0.00121406	0.0132794
MRPS16	1827.27	0.34543	0.11578	0.0012151	0.0132823
CT45A5	113.765	-0.282787	0.510869	0.00122179	0.013347
NR1H2	1998.23	0.568342	0.211472	0.00123547	0.0134832
TNFRSF13B	80.1674	-1.43742	0.700027	0.00123583	0.0134832
PIK3IP1	2432.95	-0.77335	0.325383	0.00124057	0.0135264
LTK	424.174	1.08241	1.44139	0.00125572	0.0136744
RPSA	37494.6	0.528961	0.19461	0.00125571	0.0136744
CCDC149	293.693	0.533245	0.195842	0.00126171	0.0137213
MVB12B	765.226	0.823445	0.338534	0.00126088	0.0137213
ZG16B	254.617	-1.11038	0.5368	0.00126241	0.0137213
BCHE	59.7664	1.00969	0.48644	0.00126679	0.0137392
CFL1	22523.8	0.588742	0.221431	0.00126724	0.0137392
DENND11	1723.66	-0.644581	0.248957	0.00126592	0.0137392
PPT2-EGFL8	208.335	-0.669663	0.262837	0.00126486	0.0137392
PTPN6	4987.84	-0.663605	0.266089	0.00127155	0.0137773
PIGU	535.574	0.444518	0.156799	0.00127833	0.0138334
ZBTB25	891.44	-0.509303	0.186982	0.00127765	0.0138334
TCEAL4	976.753	-0.523389	0.195553	0.00127981	0.0138407
HISLA	13.5938	1.21489	0.555164	0.00128285	0.0138649
HBA2	1352.06	-1.47745	0.792911	0.00128621	0.0138925
UBE2Q1	2169.94	0.387129	0.133265	0.00128918	0.0139158
ADK	928.172	0.577333	0.219713	0.00129466	0.0139229
ANKZF1	2033.87	-0.568028	0.213749	0.00129549	0.0139229
DNM1P47	26.2276	1.4858	0.709499	0.00129546	0.0139229
HSF4	812.653	-1.01711	0.471822	0.00129659	0.0139229
KCNK15	54.9119	1.09714	0.498669	0.00129489	0.0139229
SLC35A4	2778.95	0.4515	0.160907	0.00129489	0.0139229
STIP1	3436.81	0.506031	0.18394	0.00129708	0.0139229
TFCP2	1136.96	-0.348715	0.118985	0.00129341	0.0139229
THBS2	3551.65	0.757781	0.30453	0.00129256	0.0139229
VPS13B-DT	26.466	-0.804182	0.340083	0.00129884	0.0139331
IL18R1	394.476	-0.714417	0.29964	0.00130027	0.0139398
LTB	2693.57	-0.981368	0.504037	0.00130146	0.0139439
HMGN2	11084	0.479144	0.172291	0.00130528	0.0139674
SERINC5	1042.21	-0.605863	0.235641	0.00130482	0.0139674
ACVR1B	1140.43	-0.772425	0.33421	0.00131199	0.0140221
RNF26	1047.94	0.480402	0.174256	0.00131201	0.0140221
PIGF	362.743	0.481966	0.17285	0.00131975	0.0140961
TEN1	512.978	0.5787	0.217852	0.00132458	0.0141389
EEF1B2	10413.1	0.483149	0.174779	0.00132599	0.0141417
PCDH17	250.402	1.31941	0.61417	0.00132648	0.0141417
ZNF26	641.718	-0.552174	0.208811	0.00133365	0.0142094
TCEANC2	495.795	-0.411042	0.143727	0.00133467	0.0142116
PCCA-DT	49.4948	0.724903	0.29163	0.00133613	0.0142117
PRICKLE1	237.37	0.705831	0.280961	0.00133634	0.0142117
PPP3CB	2030.06	0.4226	0.148821	0.00134238	0.0142672
ADRA2B	37.9228	-1.13709	0.749461	0.00135011	0.0143318
COL21A1	137.331	1.18931	0.679375	0.00135	0.0143318
TECPR1	1649.22	-0.568578	0.216728	0.00135978	0.0144255
TMEM63C	58.3662	-1.32483	0.686615	0.00136166	0.0144366
CXCL12	5445.62	0.871086	0.375152	0.00136892	0.0145046
AK5	108.515	-0.996506	0.487476	0.00137368	0.0145462
DMRT3	24.0246	1.18965	0.547708	0.00137674	0.0145696
DRAIC	98.1092	-1.15304	0.621416	0.00137856	0.01458
GIMAP2	968.37	-0.739067	0.317531	0.00138056	0.0145833
VSTM2L	474.32	1.76321	1.09581	0.0013803	0.0145833
SPOCK1	224.02	0.865764	0.378549	0.00138596	0.0146314
ANKRD44	2093.84	-0.679562	0.278371	0.00139126	0.0146783
ENO1P1	36.539	-1.27951	0.612596	0.00139252	0.0146827
RNF208	120.165	0.918361	0.406504	0.00139896	0.0147348
TMEM147	1607.08	0.5302	0.196903	0.00139917	0.0147348
ENGASE	1599.41	-0.639112	0.251133	0.00140142	0.0147495
AIMP2	633.412	0.486822	0.17759	0.0014034	0.0147613
CFAP58	22.3169	0.966944	0.429126	0.00140749	0.0147929
LINC02389	31.3658	1.16662	0.561326	0.00140812	0.0147929
CHROMR	692.956	0.589242	0.228502	0.00141041	0.014808
IL11RA	1334.45	-0.802288	0.35904	0.00141309	0.014825
NME7	356.62	0.753003	0.316236	0.0014146	0.014825
PITRM1-AS1	41.8661	-0.602157	0.232292	0.00141419	0.014825
VEGFB	1687.7	0.707703	0.284325	0.00141664	0.0148373
GUCD1	2307.03	0.392415	0.136732	0.00143444	0.0150056
RPL17-C18orf32	1341.02	0.521894	0.195614	0.00143358	0.0150056
DCST2	61.4537	-1.29037	0.629744	0.00143862	0.0150316
GLO1	2210.24	0.455803	0.16493	0.00143866	0.0150316
OGN	281.928	1.29783	0.618545	0.00144565	0.0150954
RASL11B	53.1746	0.771922	0.32295	0.00144734	0.015104
ATP6V1E1	2645.22	0.398354	0.139354	0.00145152	0.0151385
TMEM120A	900.198	0.632789	0.249533	0.00145423	0.0151576
ANXA2	29690.6	0.606888	0.236536	0.00146853	0.0152973
NBPF11	1087.02	-0.620051	0.24497	0.00147482	0.0153513
TGM2	1532.96	0.956298	0.437356	0.00147549	0.0153513
RPSAP9	12.9944	1.02402	0.460184	0.0014774	0.015362
CNTFR	36.9116	1.28928	0.715604	0.00148541	0.015436
SAP25	577.116	-0.921958	0.424528	0.00148707	0.0154438
AK9	122.842	-0.705173	0.290845	0.00149045	0.0154697
CMBL	116.051	0.830913	0.368681	0.00149148	0.0154711
CD84	2493.51	-0.723325	0.309039	0.00149866	0.0155363
COMMD9	913.281	0.426344	0.151115	0.00150353	0.0155774
MAPKAP1	2114.26	0.28848	0.0963951	0.00150645	0.0155983
OAF	1293.99	0.702674	0.286631	0.00151028	0.0156286
PIK3C2B	1348.06	-0.557363	0.213932	0.00151707	0.0156894
FAXC	41.8877	1.10486	0.605893	0.00152375	0.0157491
SAP30	369.101	0.454513	0.164926	0.00152517	0.0157543
RGS10	1899.61	-0.487346	0.181791	0.00153153	0.0158105
LINC00886	36.3271	1.12157	0.564873	0.00153266	0.015812
LRRK1	1724.84	-0.614055	0.244011	0.00153534	0.015812
POLG2	383.849	-0.516492	0.193946	0.00153446	0.015812
RRP9	666.489	0.522763	0.195531	0.00153437	0.015812
TIFAB	523.507	-0.75799	0.320601	0.00153789	0.015829
BVES	169.705	0.978893	0.439355	0.00153941	0.0158351
NDUFAF6	477.792	-0.478043	0.179782	0.00154497	0.0158828
SLC25A4	336.612	0.611395	0.243207	0.00154811	0.0158962
TMPO-AS1	231.553	0.581898	0.226523	0.00154768	0.0158962
MCPH1-DT	89.7553	-0.642193	0.267459	0.00156026	0.0160115
OLFML3	974.899	0.724253	0.298274	0.00156278	0.0160278
JARID2	880.411	-0.757344	0.321706	0.00156397	0.0160305
TMEM198B	1025.22	-0.577229	0.227284	0.00156622	0.016044
RELN	115.364	-0.840489	0.369714	0.00157967	0.0161722
FAAP24	136.988	0.660707	0.266992	0.00158204	0.0161773
GTF2I	4385.91	-0.60548	0.238397	0.00158138	0.0161773
MAPK1IP1L	2027.87	0.30575	0.103651	0.00158737	0.0162198
TRIOBP	1950.51	0.433709	0.156104	0.00158807	0.0162198
HEBP2	1632.11	0.525638	0.201744	0.00158915	0.0162211
ZNF90	82.558	-0.89729	0.438648	0.0015923	0.0162437
ARHGAP11B-DT	20.1311	-0.649203	0.26267	0.00159759	0.0162881
PPM1H	832.695	-0.914134	0.415201	0.00160013	0.0163044
MRPL21	691.673	0.473786	0.174296	0.00160392	0.0163333
CDRT4	263.506	-0.965777	0.439933	0.00160745	0.0163597
C12orf56	59.9867	-0.328097	0.582997	0.00161102	0.0163863
DNAH7	32.5326	1.22039	0.641797	0.00161252	0.0163919
TIMM17B	935.479	0.558418	0.214941	0.00161744	0.0164323
CAPN2	6158.09	0.602485	0.241809	0.00162413	0.0164905
YPEL4	79.8558	-0.789951	0.33899	0.00162772	0.0165173
RRAGC-DT	13.1114	0.880944	0.387896	0.00163247	0.0165557
HDAC3	1950.61	0.346947	0.120054	0.0016426	0.0166487
R3HDM4	2226.15	0.482499	0.178975	0.00164586	0.0166719
ICAM5	94.5325	-0.999943	0.464767	0.00164893	0.0166933
ARSB	591.55	0.522777	0.199152	0.00165572	0.0167522
HAX1	1889.4	0.409232	0.146492	0.00165708	0.0167561
IL31RA	66.8999	1.2524	0.621611	0.00166282	0.0167944
PHC2	2595.15	0.569343	0.221268	0.00166266	0.0167944
PRKAG2-AS2	12.5765	-1.05459	0.515752	0.00166599	0.0168167
ZNF43	405.249	-0.565923	0.221425	0.00167289	0.0168764
LINC02980	123.436	0.57173	0.22301	0.00168617	0.0170005
CRYBB1	16.3782	0.899339	0.401956	0.00169632	0.0170743
NFATC2IP	2025.6	-0.424236	0.154383	0.00169566	0.0170743
RNF10	3460.53	0.356905	0.124806	0.00169646	0.0170743
ZFYVE9	466.109	-0.470344	0.175339	0.00170124	0.0171124
PLEKHH2	629.727	-0.886951	0.399237	0.0017023	0.0171131
GGA1	2753.61	-0.460102	0.174244	0.00172027	0.0172665
LINC01503	109.3	0.585032	0.230773	0.00172124	0.0172665
MYOM3	77.0403	0.891022	0.396742	0.00172155	0.0172665
SAFB2	2352.87	-0.380333	0.134459	0.00171988	0.0172665
IFI27L1	243.29	0.470656	0.174264	0.00172303	0.0172713
PSMB3	3258.7	0.567262	0.22218	0.00172576	0.0172886
TMEM14B	1045.08	0.435828	0.158638	0.00172711	0.0172922
RHOXF1	89.3221	-1.27224	0.737035	0.0017285	0.017296
ACTN4	11048.2	0.558963	0.218901	0.00173014	0.0173024
GAD1	303.845	-1.36393	0.708393	0.00173442	0.0173352
NRSN2	434.726	0.600305	0.237844	0.00173636	0.0173445
RIMBP3	105.442	-0.707605	0.296395	0.00173841	0.017355
SNX7	522.448	0.782847	0.347601	0.00174411	0.0174018
ECSIT	727.387	0.564165	0.222276	0.00174575	0.0174081
ABAT	400.902	-0.594667	0.237506	0.00174795	0.0174099
HLA-DQB1	20412.8	0.83116	0.375679	0.00174737	0.0174099
PRDM1	1657.43	0.676407	0.284537	0.00175049	0.0174252
RN7SL2	7434.73	-0.467875	1.79469	0.0017523	0.0174331
DHRS4L2	726.856	0.61724	0.253792	0.00175345	0.0174346
FUS	11581.3	-0.354814	0.121595	0.0017605	0.0174845
NT5M	120.678	0.727461	0.306403	0.00176033	0.0174845
ZBED3-AS1	220.571	-0.538413	0.208443	0.00176168	0.0174862
RNF224	14.6926	1.05321	0.50735	0.00176461	0.0175052
PLCXD3	57.8718	0.340387	0.61882	0.00176632	0.0175121
ABHD16A	1421.75	0.376309	0.133516	0.00177979	0.0176355
DONSON	554.402	0.452044	0.167213	0.00178786	0.017686
NDUFC2-KCTD14	29.7011	-0.975104	0.45689	0.00178898	0.017686
PLOD1	2352.33	0.640402	0.259335	0.0017889	0.017686
SH3BGR	40.3112	1.05224	0.575574	0.00178876	0.017686
COL4A3	284.598	-1.11973	0.555808	0.00179002	0.0176862
TENM3-AS1	17.6844	1.12089	0.55327	0.0017991	0.0177657
LINC00685	19.7122	1.27322	0.673819	0.00180602	0.0178239
AK2	3690.88	0.352857	0.124282	0.00180987	0.0178415
CHCHD2	6311.06	0.506601	0.192364	0.00180976	0.0178415
AKR7A2	1284.59	0.630704	0.256818	0.00181117	0.0178441
LINGO1	99.127	0.83731	0.370261	0.00182119	0.0179326
CENPS-CORT	21.8064	1.05525	0.500864	0.00182524	0.017953
IFT52	565.607	0.385472	0.137661	0.00182534	0.017953
LINC00539	140.244	-0.73094	0.312025	0.00183437	0.0180315
ANGPTL6	96.0729	-0.945676	0.444763	0.00183737	0.0180508
BAD	981.314	0.586562	0.233028	0.00184173	0.018073
FIBP	1769.06	0.558328	0.218286	0.00184167	0.018073
AKAP9	2085.49	-0.656194	0.271756	0.00184416	0.0180793
ID2-AS1	46.8703	-0.839337	0.37542	0.00184463	0.0180793
TXNDC17	1259.14	0.675116	0.281694	0.00184551	0.0180793
SNRNP27	590.298	0.378291	0.13496	0.00184899	0.0181031
SLC25A43	627.62	0.436507	0.161431	0.0018564	0.0181654
WLS	784.786	-0.438403	0.165378	0.00185821	0.0181728
DUS3L	991.466	0.541936	0.211303	0.00186165	0.0181811
GPR89A	620.253	0.530289	0.205057	0.00186198	0.0181811
IPPK	794.193	0.549942	0.21783	0.00186327	0.0181811
SF3A3	2256	0.328056	0.114148	0.00186298	0.0181811
PSMD8	4156.86	0.468134	0.17341	0.0018715	0.0182511
VKORC1	1885.68	0.551362	0.215559	0.00188179	0.018341
THOC6	991.585	0.552077	0.216866	0.001893	0.0184399
CCT3	5764.64	0.410506	0.149286	0.00189456	0.0184447
MICALL2	1886.31	-0.709493	0.297959	0.00190897	0.0185746
FLAD1	1066.29	0.420473	0.153601	0.00191373	0.0186104
C22orf46	726.006	-0.408069	0.14868	0.00191712	0.0186119
IGLV1-41	89.1872	-0.102949	0.316063	0.00191683	0.0186119
MYORG	250.526	-0.673141	0.281832	0.00191508	0.0186119
DECR1	2145.11	-0.509676	0.198952	0.00192103	0.0186394
ATP6V0C	4595.53	0.681006	0.284786	0.00192684	0.0186643
HS3ST2	186.077	0.996499	0.479814	0.00192663	0.0186643
TSHR	129.849	1.125	0.564212	0.00192624	0.0186643
PEAK1	1337.72	-0.579659	0.237865	0.00193201	0.0187039
ADAMTS10	1003.03	-0.702992	0.304161	0.00193928	0.0187638
RABIF	525.186	0.432174	0.159599	0.00194544	0.0188128
COL3A1	107948	0.918277	0.41927	0.00194725	0.0188171
ENTPD3	49.0377	0.714302	0.303226	0.00194806	0.0188171
SLC38A5	975.291	0.65363	0.27128	0.00195961	0.018918
NDUFB10	1811.68	0.545685	0.214086	0.0019681	0.0189894
MBP	3436.82	-0.708895	0.30658	0.00197001	0.0189972
RPS21	9932.6	0.544355	0.21436	0.00197377	0.0190228
ADAMTS18	29.7705	1.11445	0.557394	0.00198051	0.0190241
EIF6	3569.88	0.568379	0.22603	0.00197943	0.0190241
GPC2	129.273	-0.81908	0.369588	0.00197636	0.0190241
ST6GALNAC1	79.7001	-0.245004	0.433238	0.00197854	0.0190241
TRIM2	371.488	-0.698792	0.31307	0.00197704	0.0190241
ZKSCAN2-DT	157.836	-0.731616	0.322865	0.00197844	0.0190241
NT5DC2	1796.05	0.693208	0.293129	0.00198921	0.0190971
RNF149	2248.79	0.391273	0.141876	0.00199159	0.0191093
CNN2	5034.27	0.59246	0.23843	0.00199611	0.0191314
INAVA	729.109	0.862532	0.426906	0.00199594	0.0191314
CNOT6L	1846.82	-0.541748	0.218128	0.0019977	0.019136
DDX59	528.832	0.393961	0.143888	0.00199926	0.0191404
TEX9	112.009	-0.872344	0.423923	0.00200103	0.0191467
B4GALT3	1077.03	0.432176	0.160487	0.00200571	0.0191596
COL23A1	232.118	-0.671034	0.286578	0.00200519	0.0191596
MVB12A	828.819	0.545569	0.214564	0.00200554	0.0191596
CD34	1872.09	0.528313	0.205632	0.00201088	0.0191772
KLHL23	99.6186	0.814198	0.370957	0.00200881	0.0191772
TOR2A	617.415	0.54813	0.215921	0.00201056	0.0191772
ANXA11	8062.87	0.592224	0.24044	0.00202061	0.0192583
CCN1	2111.88	0.922886	0.457028	0.00202161	0.0192583
ARMC2	84.2917	-0.832253	0.490905	0.00202799	0.0193084
CERNA1	27.233	-0.787826	0.369123	0.00203292	0.0193447
LINC02361	111.038	-0.796288	0.371607	0.00205141	0.0195098
CD300LG	69.7123	0.89274	0.411435	0.00206103	0.0195475
FGFBP3	87.2632	-0.579115	0.235682	0.00205723	0.0195475
HADH	1332.45	0.542864	0.223749	0.00206061	0.0195475
IFITM3	9944.55	0.595333	0.243594	0.00206052	0.0195475
TCTN1	538.659	0.527385	0.207148	0.00205985	0.0195475
WIPI1	762.709	0.546148	0.216967	0.00206494	0.0195738
RPLP1	43929.2	0.50943	0.197402	0.00206639	0.0195768
KANK3	448.471	-0.775297	0.366896	0.00207631	0.0196601
BANF1	2433.75	0.482153	0.184202	0.00207757	0.0196612
YWHAQ	9558.58	0.452942	0.172357	0.00208254	0.0196974
RRM2	3579.16	0.770088	0.350545	0.00208452	0.0197054
EFHD2	7023.74	0.644247	0.267982	0.00209266	0.0197716
COL9A3	123.568	-0.804187	0.388211	0.00210231	0.0198518
ADGRG1	2334.97	0.940128	0.494345	0.00210601	0.019865
ZFP36	3924.8	0.654327	0.274311	0.00210567	0.019865
BOLA2B	688.91	0.722422	0.309394	0.00211948	0.0199812
OAT	1675.69	0.390813	0.14281	0.00212652	0.0200257
ZCRB1	1025.47	0.359677	0.129096	0.00212572	0.0200257
FANCC	325.124	0.380243	0.138799	0.00213502	0.0200925
MMP2	21530.1	0.810387	0.368777	0.0021371	0.0200925
PCM1	3160.18	-0.518003	0.213315	0.00213623	0.0200925
ITGAX	2582.9	-0.683414	0.306799	0.0021411	0.0201106
PON3	97.4056	-0.941797	0.578367	0.00214327	0.0201106
SPACA9	125.473	0.561374	0.226576	0.00214369	0.0201106
SPECC1	564.952	0.533301	0.212484	0.00214221	0.0201106
AFDN	1614.08	-0.518271	0.20424	0.00215099	0.0201682
BRINP1	17.1599	1.44589	0.791397	0.00215224	0.0201689
PDIA6	7246.41	0.4654	0.180179	0.00215666	0.0201994
SOX5	56.2387	0.986862	0.512531	0.00215837	0.0202045
COL5A2	7603.14	0.761416	0.346127	0.00216084	0.0202166
ABT1	1120.39	0.39304	0.143841	0.00216272	0.0202233
LOXL3	401.606	0.721137	0.315528	0.00216659	0.0202485
GABPB1-IT1	588.129	-0.503985	0.201276	0.00217002	0.0202492
NANOS1	86.6979	-0.652677	0.275773	0.00216883	0.0202492
TTC24	174.836	-1.14543	0.595597	0.00217019	0.0202492
CERCAM	2247.5	0.882525	0.410769	0.00217273	0.020262
AKAP5	176.843	-0.713367	0.313036	0.00217945	0.0203028
RNF8	453.891	0.322016	0.113528	0.00217884	0.0203028
REXO5	172.439	0.549076	0.220331	0.0021855	0.0203481
GSEC	78.8553	0.615369	0.254938	0.00218891	0.0203689
DUSP1	3026.14	0.813153	0.372292	0.00219391	0.0204045
ANOS1	176.371	0.900063	0.429299	0.00219755	0.0204182
UNC5CL	140.241	-0.843531	0.392398	0.00219775	0.0204182
FXYD7	69.5295	-0.454889	0.939756	0.00220222	0.0204487
GPR88	32.02	1.4166	0.873512	0.00220842	0.0204953
AVPI1	313.894	0.709824	0.316072	0.00221577	0.0205512
FER1L4	300.827	-1.21579	0.672684	0.0022196	0.0205512
HBB	1178.11	-1.45781	0.890185	0.00221842	0.0205512
NME4	1075.42	0.698516	0.301685	0.0022204	0.0205512
SHKBP1	3128.73	0.55776	0.225196	0.002217	0.0205512
FOXP3	331.444	-0.827401	0.382674	0.00222346	0.0205685
LOX	1412.46	0.7194	0.313894	0.00222909	0.0206095
LINC01948	115.169	-0.850707	0.4282	0.00223163	0.020622
BYSL	468.405	0.501873	0.196273	0.00223533	0.0206452
IGF2	736.464	0.864451	0.406444	0.00224326	0.0207073
PSMD4	3306.15	0.406426	0.153251	0.00224605	0.0207219
INTS7	687.661	0.449707	0.172072	0.00225158	0.0207508
RASA2	1058.34	-0.585599	0.24455	0.00225132	0.0207508
BAIAP2-DT	313.95	-0.48511	0.189086	0.00226054	0.0208223
ATP6V0B	2960.76	0.446774	0.169522	0.00227781	0.0209702
SLC9A4	20.0042	-0.678667	0.293608	0.00228452	0.0210207
GPN1	1085.14	0.325044	0.115991	0.00228867	0.0210477
SMPD1	1179.99	0.505666	0.20014	0.00229706	0.0211136
BRMS1	1602.83	0.531962	0.212007	0.002303	0.021157
POLR2J4	210.857	-0.708324	0.314534	0.00230943	0.0212047
C9orf40	430.005	0.519747	0.207171	0.00231946	0.0212546
CBFA2T3	445.457	-0.703922	0.316165	0.00231733	0.0212546
CRELD1	1277.71	-0.425732	0.160593	0.00232071	0.0212546
EIF3I	3857.72	0.413822	0.154609	0.00232716	0.0212546
EPS8	540.066	0.572439	0.233599	0.00231727	0.0212546
HTATIP2	1299.93	0.525468	0.214719	0.00232124	0.0212546
LINC02958	98.1974	-0.155133	0.3487	0.00232265	0.0212546
RAB5C	3773.12	0.436288	0.165164	0.00232671	0.0212546
TBRG1	1361.59	-0.327503	0.117317	0.00232434	0.0212546
TTLL12	1918.27	0.628372	0.27188	0.00232517	0.0212546
ZNF688	486.049	0.552321	0.223042	0.0023297	0.0212665
C1orf53	31.1913	0.783879	0.359558	0.00233135	0.0212704
DDR2	2295.1	0.575765	0.240132	0.0023351	0.0212933
PAK1	1181.72	0.412366	0.153916	0.00233719	0.0213011
TXNDC12	1567.02	0.427457	0.161753	0.00234643	0.0213741
ZMAT5	383.808	0.527391	0.210902	0.00235202	0.0214137
EMSY-DT	81.4948	-0.572331	0.237519	0.00235663	0.0214444
KCNIP1	17.5191	-0.97179	0.494568	0.00236302	0.0214911
CFAP70	57.015	-0.752536	0.345768	0.00237376	0.0215775
GNA12	3079.85	0.679551	0.301318	0.00237983	0.02161
ZSCAN18	530.37	-0.755596	0.35064	0.00237891	0.02161
LRRC41	1682.35	0.397763	0.147785	0.0023895	0.0216863
CLCN4	144.041	-0.861849	0.426425	0.00239162	0.0216932
H4C15	71.5981	0.836554	0.390535	0.00239277	0.0216932
TRPV4	158.593	0.619538	0.263177	0.00239787	0.021728
ATRAID	2020.13	0.458374	0.172153	0.0024012	0.0217468
DICER1-AS1	135.305	-0.671793	0.295036	0.00241366	0.0218482
TNFRSF14	4928.6	-0.531847	0.21706	0.00242083	0.0219016
BAHCC1	741.654	-0.669451	0.296312	0.00244757	0.022129
FCRLA	174.1	-0.944604	0.675007	0.00244912	0.022129
RNF125	758.862	-0.669147	0.299282	0.00244981	0.022129
SFXN2	391.614	0.633336	0.277795	0.0024705	0.0223042
RFC2	995.263	0.489197	0.191554	0.00247681	0.0223495
LAMTOR1	2092.18	0.464352	0.180074	0.00248071	0.0223643
LRRC37A	195.954	-0.608971	0.260126	0.00248204	0.0223643
RPS6KA4	2391.15	0.468017	0.182149	0.00248233	0.0223643
MFAP2	895.373	0.938732	0.468911	0.00250044	0.0225157
DHRS12	284.894	0.48884	0.192628	0.00250854	0.0225507
GCAT	233.377	0.71381	0.323152	0.00250955	0.0225507
IFNAR2	1713.01	-0.506585	0.204325	0.00250776	0.0225507
SLX4IP	302.204	-0.476973	0.188738	0.00250787	0.0225507
GPR182	41.0314	-0.972681	0.878963	0.00251324	0.0225721
DENND1C	2287.41	-0.525474	0.213526	0.00252635	0.0226781
GCHFR	344.923	0.646943	0.281694	0.00252776	0.0226789
AGK	942.108	-0.394115	0.15085	0.00253709	0.0227508
INO80B-WBP1	19.9765	2.1053	1.43577	0.00254457	0.022806
EYA2	168.178	1.02883	0.83882	0.00255399	0.0228786
FTSJ1	1066.23	0.402186	0.15122	0.00255595	0.0228843
RBM38	2016.56	-0.56841	0.239972	0.00255927	0.0229022
ITM2C	2464.36	-0.706994	0.36104	0.00256941	0.0229691
PTS	292.164	0.477116	0.188239	0.00256862	0.0229691
ARL3	745.76	0.628361	0.27239	0.00257597	0.0230159
LINC02256	68.5339	-0.780183	0.374474	0.00258311	0.0230558
MDH2	4764.67	0.513675	0.209348	0.00258235	0.0230558
WDR70	701.851	0.252095	0.0878424	0.00258548	0.023065
MEFV	100.879	0.962863	0.490378	0.00260026	0.0231612
PCDHB14	117.833	-0.709713	0.348982	0.00260029	0.0231612
RAB33B	319.97	0.591176	0.249455	0.00259988	0.0231612
ADD3	2670.99	-0.596613	0.260662	0.00262413	0.0233374
CALML3-AS1	259.905	-1.00506	0.653674	0.00262343	0.0233374
ZNF418	66.9278	-0.741517	0.375137	0.00262404	0.0233374
UBE2C	1360	0.617871	0.267466	0.00262565	0.0233389
ACTL10	144.014	0.801081	0.384233	0.00262771	0.0233453
NGRN	1779.81	0.284609	0.100897	0.00263464	0.0233948
AVPR1A	203.454	0.800656	0.382647	0.00264502	0.0234748
USP35	395.054	-0.472723	0.189939	0.00265166	0.0235217
DYNLT3	626.712	0.571158	0.238651	0.00265303	0.0235218
TMC6	5285.25	-0.639923	0.283861	0.00265915	0.023564
H2BC5	171.737	0.767784	0.397043	0.00266089	0.0235673
TULP3	478.757	0.351513	0.129199	0.00267027	0.0236382
SCN1B	260.419	0.670695	0.296929	0.00267361	0.0236557
IGLV2-14	4819.12	-0.146952	0.341306	0.00267574	0.0236624
PCDHGB4	71.5328	-0.745461	0.357125	0.00268013	0.0236891
EEF1AKMT4	180.446	0.613139	0.262197	0.00268573	0.0237265
SNX4	1007.94	0.541807	0.226498	0.00269272	0.023776
PABPC1L	1006.98	-0.702972	0.320659	0.00269725	0.0237994
TDRD6	85.101	-0.687797	0.323729	0.00269812	0.0237994
REXO2	1037.21	0.405409	0.153818	0.00270156	0.0238175
S100A6	15151.8	0.818227	0.389669	0.00270434	0.02383
PCSK5	251.731	0.691452	0.312773	0.0027086	0.0238553
MANBAL	920.345	0.406477	0.154498	0.00271306	0.0238824
TECR	2689.64	0.612281	0.264726	0.00271444	0.0238824
ALDH8A1	32.8249	-0.795757	0.379958	0.0027179	0.0239006
EMC7	1277.44	0.374913	0.140118	0.00272786	0.023976
ALG1	925.785	0.363845	0.134992	0.0027386	0.0240582
ATP5MK	1453.21	0.515637	0.210142	0.00274212	0.0240638
CSF2RA	842.135	-0.58377	0.255533	0.00274371	0.0240638
RHOD	459.308	0.923682	0.487369	0.00274481	0.0240638
SCARA5	1122.52	-0.973729	0.508894	0.00274256	0.0240638
ACY3	32.0235	-1.02264	0.54444	0.00274732	0.0240736
RAB12	1023.24	-0.392785	0.149265	0.0027683	0.0242451
SEMA6A	293.067	-0.488453	0.19591	0.00277104	0.0242568
ASMTL-AS1	206.084	-0.825997	0.402112	0.00277431	0.0242672
HSPA1B	2825.72	0.665833	0.313176	0.00277504	0.0242672
DIPK1A	348.598	-0.52011	0.217641	0.00278825	0.0243581
GBAP1	586.81	0.525318	0.215594	0.00278739	0.0243581
FAM86JP	38.3404	0.612302	0.264774	0.00280329	0.0244656
MIR3667HG	119.475	-0.679894	0.3167	0.00280339	0.0244656
PSTK	66.5504	0.414582	0.15908	0.00280912	0.0245032
LINC00924	11.5708	0.779011	0.367368	0.00281874	0.0245747
CSRNP2	775.804	-0.305931	0.11111	0.00282549	0.0246211
ZNF154	118.7	-0.828812	0.406771	0.00282843	0.0246343
INSR	537.727	-0.465778	0.185939	0.00283025	0.0246377
CCDC40	78.2537	-0.753605	0.365798	0.00284683	0.0247446
ZNF568	183.632	-0.592099	0.257353	0.00284411	0.0247446
ZNF778-DT	102.684	-0.568137	0.246716	0.00284619	0.0247446
ZNF316	2555.84	-0.520058	0.213956	0.00285554	0.0248079
FPR2	138.306	0.928412	1.00626	0.00285706	0.0248086
ANKRD36	436.768	-0.679448	0.304727	0.00286149	0.0248221
COBLL1	799.117	0.980106	0.577975	0.00286038	0.0248221
MALL	947.628	0.650064	0.288348	0.00286776	0.024864
CEACAM3	41.9935	1.04064	0.71961	0.00287674	0.0249233
TPP1	5528.99	0.435848	0.170064	0.00287749	0.0249233
GNLY	1212.68	-1.12196	0.672238	0.0028803	0.0249352
BCL2L11	724.823	-0.685917	0.331761	0.00290501	0.0251198
STOM	4149.64	0.51184	0.210191	0.00290516	0.0251198
ZNF414	574.737	0.722748	0.33386	0.00290599	0.0251198
[truncated: 15,273 more rows]
