# Supplementary material for: Differential molecular programs of cutaneous anaplastic large cell lymphoma and CD30-positive transformed mycosis fungoides
Source: Front Immunol. 2023 Sep 18;14:1270365. doi: 10.3389/fimmu.2023.1270365 (PMC10544577; doi:10.3389/fimmu.2023.1270365)
Supplement: Supplementary file 3 [file Table_3.xlsx]

## Sheet: Sheet 1
Supplementary Table 3 Enriched gene sets by comparing cALCL with CD30+ TMF
Description	setSize	enrichmentScore	NES	pvalue	p.adjust	qvalue	rank	leading_edge	core_enrichment
GOCC_IMMUNOGLOBULIN_COMPLEX	114	-0.698969	-2.44602	8.53452e-12	9.87358e-08	9.11576e-08	182	tags=7%, list=1%, signal=7%	IGLV2-11/IGHD/CD79B/CD79A/IGHG3/IGHV3-48/IGHM/IGHE
GOCC_IMMUNOGLOBULIN_COMPLEX_CIRCULATING	59	-0.778722	-2.41909	3.41185e-10	1.31572e-06	1.21474e-06	160	tags=8%, list=1%, signal=8%	IGHD/IGHG3/IGHV3-48/IGHM/IGHE
GOMF_IMMUNOGLOBULIN_RECEPTOR_BINDING	61	-0.771398	-2.40181	8.0995e-10	1.87406e-06	1.73022e-06	160	tags=8%, list=1%, signal=8%	IGHD/IGHG3/IGHV3-48/IGHM/IGHE
REACTOME_CD22_MEDIATED_BCR_REGULATION	58	-0.750118	-2.32666	1.44367e-08	2.08772e-05	1.92749e-05	192	tags=14%, list=1%, signal=14%	PTPN6/CD22/IGLV2-11/IGHD/CD79B/CD79A/IGHV3-48/IGHM
GOBP_B_CELL_RECEPTOR_SIGNALING_PATHWAY	110	-0.664684	-2.31369	4.58562e-09	8.84185e-06	8.16322e-06	1491	tags=23%, list=9%, signal=21%	NFATC2/GCSAM/VAV3/BANK1/PRKCH/FOXP1/PTPRC/KLHL6/PRKCB/PTPN6/FCRL3/MS4A1/BCL2/STAP1/CTLA4/CD22/IGHD/CD19/CD79B/ITK/CD79A/IGHG3/IGHV3-48/IGHM/IGHE
REACTOME_ANTIGEN_ACTIVATES_B_CELL_RECEPTOR_BCR_LEADING_TO_GENERATION_OF_SECOND_MESSENGERS	83	-0.664278	-2.21116	1.3724e-07	0.00013231	0.000122155	407	tags=12%, list=2%, signal=12%	PTPN6/FYN/CD22/IGLV2-11/IGHD/CD19/CD79B/CD79A/IGHV3-48/IGHM
GOCC_T_CELL_RECEPTOR_COMPLEX	52	-0.709818	-2.15952	6.89259e-06	0.00249189	0.00230063	880	tags=25%, list=5%, signal=24%	TRGV4/TRGC2/PTPN6/TRAT1/TRAV13-1/SKAP1/CD3G/ZAP70/CD247/TRAV8-2/TRAV17/TRAV25/TRBV5-1
GOBP_ANTIGEN_RECEPTOR_MEDIATED_SIGNALING_PATHWAY	225	-0.565145	-2.12296	6.16854e-10	1.7841e-06	1.64716e-06	1413	tags=21%, list=8%, signal=19%	NFATC2/GCSAM/VAV3/BANK1/CD226/LCP2/PRKCH/IKBKB/FOXP1/PTPRC/KLHL6/PRKCB/TRGC2/PTPN6/SH2D1A/FCRL3/TRAT1/PLCG1/SKAP1/CBLB/FOXP3/CD3G/MS4A1/BCL2/STAP1/ZAP70/GATA3/FYN/LAX1/UBASH3A/CTLA4/CD247/NFKBID/PDE4D/CD22/IGHD/CD19/CD79B/FYB1/ITK/CD79A/TESPA1/IGHG3/CD28/IGHV3-48/IGHM/IGHE
HP_DECREASED_SPECIFIC_ANTIBODY_RESPONSE_TO_VACCINATION	21	-0.822625	-2.11863	1.93319e-05	0.00545491	0.00503623	702	tags=38%, list=4%, signal=37%	REL/CARMIL2/TNFRSF13C/CD247/TNFRSF13B/CR2/CD19/ICOS
REACTOME_TNFS_BIND_THEIR_PHYSIOLOGICAL_RECEPTORS	29	-0.759576	-2.08623	5.49282e-05	0.00977638	0.00902602	1151	tags=52%, list=7%, signal=48%	TNFRSF11B/TNFSF18/TNFRSF14/TNFSF14/TNFRSF9/EDARADD/TNFRSF18/TNFRSF25/TNFSF4/TNFSF8/TNFRSF13B/CD27/EDAR/TNFRSF4/TNFSF11
HP_EXTRAMEDULLARY_HEMATOPOIESIS	14	-0.876331	-2.04025	1.42799e-05	0.00458902	0.0042368	423	tags=29%, list=2%, signal=28%	FGFR2/HBB/ANK1/TNFSF11
HP_RECURRENT_BRONCHITIS	29	-0.737946	-2.02682	0.000191684	0.0196247	0.0181184	1071	tags=34%, list=6%, signal=32%	NFKB1/ATM/MS4A1/TNFRSF13C/TNFRSF13B/CR2/CD19/CD79B/CD79A/ICOS
HP_DECREASED_CIRCULATING_IGG_LEVEL	67	-0.636137	-2.0232	2.28486e-05	0.00574642	0.00530537	1384	tags=25%, list=8%, signal=23%	DCLRE1C/CD40/ATM/SH2D1A/REL/MS4A1/TNFRSF13C/CTLA4/CD247/IL6R/TNFRSF13B/CR2/CD19/ITK/BACH2/ICOS/CD40LG
GOMF_TUMOR_NECROSIS_FACTOR_RECEPTOR_BINDING	31	-0.719229	-1.99047	0.000288383	0.0264785	0.0244463	1468	tags=29%, list=8%, signal=27%	TRAF5/TRAF1/TRAF4/TNFSF14/LTB/TNFSF4/TNFSF8/CD40LG/TNFSF11
REACTOME_FCERI_MEDIATED_CA_2_MOBILIZATION	83	-0.596785	-1.9865	2.15141e-05	0.00565675	0.00522258	1491	tags=14%, list=9%, signal=13%	NFATC2/MS4A2/VAV3/LCP2/NFATC3/PLCG1/NFATC1/IGLV2-11/LAT/ITK/IGHV3-48/IGHE
GOBP_GAMMA_DELTA_T_CELL_ACTIVATION	25	-0.749188	-1.98187	0.000331956	0.0290939	0.0268609	952	tags=36%, list=6%, signal=34%	EGR3/PTPRC/TRGC2/CD3G/SOX4/CD247/ITK/LEF1/TCF7
HP_ABNORMAL_CIRCULATING_IGG_LEVEL	81	-0.595632	-1.97322	0.000103019	0.0141885	0.0130995	1384	tags=22%, list=8%, signal=21%	DCLRE1C/CD40/ATM/SH2D1A/REL/MS4A1/TNFRSF13C/NLRP1/CTLA4/CD247/IL6R/TNFRSF13B/CR2/CD19/ITK/BACH2/ICOS/CD40LG
GOBP_B_CELL_ACTIVATION	299	-0.507665	-1.97189	1.19115e-08	1.96863e-05	1.81753e-05	1399	tags=15%, list=8%, signal=14%	GPR183/DCLRE1C/VAV3/BANK1/PHF14/CD40/VCAM1/ATM/HMCES/PTPRC/PRKCB/PTPN6/FCRL3/FOXP3/AKAP17A/MS4A1/BCL2/IL27RA/ZAP70/TBC1D10C/HDAC9/TNFRSF13C/PTK2B/LAX1/TNFSF4/CTLA4/PAX5/TNFRSF13B/CD27/CD22/IGHD/CR2/CD19/CD79B/ITM2A/POU2AF1/CD79A/LEF1/IGHG3/CD28/CD40LG/IGHV3-48/TNFRSF4/IGHM/IGHE
GOBP_COMPLEMENT_ACTIVATION	99	-0.564286	-1.94845	0.000101194	0.0141328	0.0130481	385	tags=8%, list=2%, signal=8%	C3/CLU/IGHD/CR2/IGHG3/IGHV3-48/IGHM/IGHE
GOBP_HUMORAL_IMMUNE_RESPONSE_MEDIATED_BY_CIRCULATING_IMMUNOGLOBULIN	94	-0.571171	-1.94789	0.000127345	0.0160136	0.0147845	385	tags=12%, list=2%, signal=12%	PTPRC/PTPN6/C3/CLU/IGHD/CR2/IGHG3/FCER2/IGHV3-48/IGHM/IGHE
HP_HEMOLYTIC_ANEMIA	121	-0.551346	-1.94351	1.98877e-05	0.00547812	0.00505766	1088	tags=22%, list=6%, signal=21%	GYPC/NFKB1/EPB41/HELLPAR/ADAMTS13/HBA1/FOXP3/CD3G/MS4A1/ZAP70/TNFRSF13C/NLRP1/C3/CTLA4/CD247/TNFRSF13B/HBB/HBA2/CR2/LAT/CD19/ANK1/ITK/ICOS/GP1BA/CD40LG/TNFRSF4
GOBP_THYMIC_T_CELL_SELECTION	20	-0.765035	-1.93775	0.000536919	0.0395644	0.0365277	939	tags=35%, list=5%, signal=33%	PTPRC/CD3G/ITPKB/ZAP70/GATA3/TOX/CD28
HP_OSTEOMYELITIS	56	-0.627468	-1.92603	0.00023237	0.0220352	0.0203439	702	tags=14%, list=4%, signal=14%	REL/FOXP3/ITGB2/HBB/CD79B/CD79A/IGHM/TNFSF11
HP_POSTERIOR_PHARYNGEAL_CLEFT	12	-0.849843	-1.92194	0.000579772	0.0416771	0.0384783	1071	tags=58%, list=6%, signal=55%	NFKB1/MS4A1/TNFRSF13C/TNFRSF13B/CR2/CD19/ICOS
GOBP_GAMMA_DELTA_T_CELL_DIFFERENTIATION	12	-0.84817	-1.91816	0.000646851	0.0448109	0.0413716	952	tags=42%, list=6%, signal=39%	EGR3/PTPRC/SOX4/LEF1/TCF7
HP_RECURRENT_HAND_FLAPPING	11	-0.852771	-1.88815	0.000723971	0.0478607	0.0441873	806	tags=27%, list=5%, signal=26%	HERC2/AFF2/GRIK2
GOBP_REGULATION_OF_GAMMA_DELTA_T_CELL_ACTIVATION	11	-0.852469	-1.88749	0.000733435	0.0482108	0.0445105	952	tags=45%, list=6%, signal=43%	EGR3/PTPRC/SOX4/LEF1/TCF7
GOBP_REGULATION_OF_B_CELL_ACTIVATION	180	-0.514698	-1.88611	5.4665e-06	0.00210806	0.00194626	1721	tags=17%, list=10%, signal=16%	KMT5B/TLR9/IRS2/NFATC2/GPR183/VAV3/BANK1/CD40/ATM/HMCES/PTPRC/PTPN6/FCRL3/FOXP3/BCL2/IL27RA/TBC1D10C/TNFRSF13C/TNFSF4/CTLA4/TNFRSF13B/CD27/CD22/IGHD/CD19/IGHG3/CD28/IGHV3-48/TNFRSF4/IGHM/IGHE
GOBP_POSITIVE_REGULATION_OF_B_CELL_ACTIVATION	133	-0.528331	-1.88236	4.64095e-05	0.00865987	0.0079952	1721	tags=16%, list=10%, signal=14%	KMT5B/TLR9/IRS2/NFATC2/GPR183/VAV3/CD40/HMCES/PTPRC/FCRL3/BCL2/TNFRSF13C/TNFSF4/CD27/IGHD/IGHG3/CD28/IGHV3-48/TNFRSF4/IGHM/IGHE
KEGG_T_CELL_RECEPTOR_SIGNALING_PATHWAY	103	-0.539004	-1.87129	0.000185275	0.0193103	0.0178282	1491	tags=25%, list=9%, signal=23%	PIK3CA/LCK/NFATC2/VAV3/LCP2/IKBKB/NFKB1/PTPRC/NFATC3/PTPN6/PLCG1/CBLB/CD3G/ZAP70/FYN/PRKCQ/PAK3/CTLA4/CD247/NFATC1/LAT/ITK/PDCD1/ICOS/CD28/CD40LG
GOBP_MEMBRANE_INVAGINATION	124	-0.528245	-1.86475	7.09045e-05	0.0115534	0.0106667	824	tags=10%, list=5%, signal=10%	ITGAM/ADGRB1/ITGB2/STAP1/XKR4/HAVCR1/C3/IGHD/ALOX15/IGHG3/IGHV3-48/IGHM/IGHE
GOBP_PHAGOCYTOSIS_RECOGNITION	78	-0.566624	-1.85016	0.00037595	0.0315171	0.0290981	581	tags=9%, list=3%, signal=9%	CFP/ADGRB1/IGHD/IGHG3/IGHV3-48/IGHM/IGHE
HP_DECREASED_CIRCULATING_IGA_LEVEL	50	-0.611899	-1.84203	0.000302454	0.0271036	0.0250233	1384	tags=26%, list=8%, signal=24%	DCLRE1C/CD40/ATM/REL/TNFRSF13C/CTLA4/CD247/TNFRSF13B/CR2/CD19/BACH2/ICOS/CD40LG
GOBP_IMMUNE_RESPONSE_REGULATING_CELL_SURFACE_RECEPTOR_SIGNALING_PATHWAY	304	-0.470131	-1.82375	6.87538e-07	0.000487775	0.000450337	1491	tags=18%, list=9%, signal=17%	NFATC2/MS4A2/GCSAM/VAV3/BANK1/CD40/MAP3K1/CD226/LCP2/PRKCH/IKBKB/FOXP1/KLRK1/PTPRC/KLHL6/PRKCB/TRGC2/PTPN6/SH2D1A/FCRL3/TRAT1/PLCG1/SKAP1/CBLB/FOXP3/CD3G/MS4A1/BCL2/STAP1/ZAP70/GATA3/FYN/PRKCQ/LAX1/NR4A3/UBASH3A/PAK3/CTLA4/CD247/NFKBID/PDE4D/CD22/IGHD/CR2/CD19/CD79B/FYB1/ITK/CD79A/TESPA1/IGHG3/CD28/IGHV3-48/BTLA/IGHM/IGHE
HP_BRONCHIECTASIS	114	-0.520936	-1.823	0.000390914	0.0323713	0.0298868	1071	tags=18%, list=6%, signal=17%	OFD1/ATP11A/ARHGEF1/IL6ST/NFKB1/ATM/CCDC40/CARMIL2/MS4A1/TNFRSF13C/CTLA4/TNFRSF13B/CR2/LAT/CD19/CD79B/ODAD1/CD79A/BACH2/ICOS/IGHM
REACTOME_ROLE_OF_LAT2_NTAL_LAB_ON_CALCIUM_MOBILIZATION	68	-0.567136	-1.80744	0.000624156	0.0440296	0.0406503	407	tags=9%, list=2%, signal=9%	PIK3CA/MS4A2/FYN/IGLV2-11/IGHV3-48/IGHE
GOBP_B_CELL_PROLIFERATION	79	-0.54734	-1.80325	0.000531571	0.0394214	0.0363957	1719	tags=27%, list=10%, signal=24%	TLR9/IRS2/NFATC2/GPR183/VAV3/CD40/ATM/PTPRC/FCRL3/MS4A1/BCL2/TNFRSF13C/CTLA4/TNFRSF13B/CD22/CR2/CD19/CD79A/LEF1/CD40LG/TNFRSF4
HALLMARK_KRAS_SIGNALING_DN	138	-0.49962	-1.79239	0.000201103	0.0200566	0.0185172	1501	tags=17%, list=9%, signal=15%	SIDT1/PDE6B/UPK3B/RGS11/MAST3/CYP39A1/NRIP2/SNN/THNSL2/MYO15A/NOS1/CACNA1F/CLSTN3/PRODH/CHST2/KCND1/ZBTB16/ITIH3/PDCD1/EDAR/GP1BA/CD40LG/NPHS1
HP_RECURRENT_BACTERIAL_INFECTIONS	153	-0.491617	-1.78951	0.00022221	0.0212458	0.0196151	743	tags=14%, list=4%, signal=14%	DCLRE1C/CD40/LCP2/DOCK8/GFI1/CCDC40/CARMIL2/ITGB2/MS4A1/ZAP70/TNFRSF13C/C3/TNFRSF13B/HBB/CR2/CD19/CD79B/ODAD1/CD79A/ICOS/CD40LG/IGHM
HP_ABNORMAL_BRONCHUS_MORPHOLOGY	144	-0.486691	-1.75469	0.00058	0.0416771	0.0384783	2386	tags=24%, list=14%, signal=21%	NCKAP1L/UNC119/FCHO1/SLC41A1/EGFR/ORC6/BLNK/DNAH1/MYRF/FAM13A/OFD1/ATP11A/ORC4/ARHGEF1/IL6ST/NFKB1/ATM/FGFR1/CCDC40/CARMIL2/MS4A1/TNFRSF13C/FGFR2/CTLA4/TNFRSF13B/CR2/LAT/CD19/CD79B/ODAD1/CD79A/BACH2/ICOS/IGHM
GOMF_ANTIGEN_BINDING	142	-0.484386	-1.74939	0.000453561	0.0364392	0.0336424	615	tags=8%, list=4%, signal=8%	SLAMF1/CD1A/CD1C/CD1E/NCR3LG1/IGLV2-11/IGHD/CD1B/IGHG3/IGHV3-48/IGHM/IGHE
GOCC_PLASMA_MEMBRANE_SIGNALING_RECEPTOR_COMPLEX	189	-0.47085	-1.73846	9.30861e-05	0.0139859	0.0129124	1468	tags=21%, list=8%, signal=20%	TRAF5/TRGV4/CD40/INSR/TRAF1/IL6ST/IKBKB/GRIN2A/CHRNA5/CNIH3/TRAF4/CSF2RA/TRGC2/PTPN6/ITGAX/ITGAM/TRAT1/IL18R1/TRAV13-1/SKAP1/ACVR1B/CD3G/ITGB2/IL27RA/ZAP70/ACVR2A/PTK2B/ITGA8/CD247/SHISA9/IL6R/GRIN1/TRAV8-2/CD79B/GRIK2/TRAV17/TRAV25/CD79A/GP1BA/TRBV5-1
GOBP_ACTIVATION_OF_IMMUNE_RESPONSE	348	-0.43934	-1.7216	6.84306e-06	0.00249189	0.00230063	1413	tags=22%, list=8%, signal=20%	NCKAP1L/FCHO1/SUSD4/KCNN4/GCSAML/FCN1/KLRC4-KLRK1/PRKD2/C1RL/HHLA2/BLNK/BTNL9/MASP1/PAK2/PLEKHA1/PYHIN1/PIK3CA/BTNL8/TLR9/LCK/PLA2G6/HMSD/NFATC2/GCSAM/VAV3/BANK1/CD226/LCP2/PRKCH/IKBKB/FOXP1/KLRK1/CFP/PTPRC/KLHL6/PRKCB/TRGC2/PTPN6/SH2D1A/FCRL3/TRAT1/PLCG1/SKAP1/CBLB/FOXP3/CD3G/MS4A1/BCL2/STAP1/ZAP70/GATA3/FYN/C3/CLU/LAX1/NR4A3/UBASH3A/PAK3/CTLA4/CD247/NFKBID/PDE4D/CD22/IGHD/CR2/CD19/CD79B/FYB1/IT…
GOCC_EXTERNAL_SIDE_OF_PLASMA_MEMBRANE	389	-0.42388	-1.6803	1.13861e-05	0.0039494	0.00364628	1410	tags=16%, list=8%, signal=15%	GPC4/TRGV4/CD40/INSR/IL6ST/CD226/GFRA2/HEG1/IL4R/IL9R/VCAM1/TNFRSF14/CLEC10A/KLRK1/AMOT/CSF2RA/PTPRC/F10/TRGC2/ITGAX/ITGAM/TNFRSF9/SLC38A1/CD84/SPN/EBI3/IL11RA/SEMA7A/SLAMF1/CD3G/ITGB2/MS4A1/IL27RA/SCARA5/TNFRSF18/TNFRSF13C/CD1A/CD1C/CD83/STAB2/CUBN/ITGA8/CTLA4/IL6R/CD1E/CCR4/CD27/CD22/IGHD/CD19/CD79B/CD1B/PDCD1/CD79A/GP1BA/IGHG3/FCER2/CD28/CD40LG/CRLF2/IGHV3-48/TNFRSF4/IGHM/IGHE
HP_STEREOTYPY	235	-0.441424	-1.66893	0.000300258	0.0271036	0.0250233	1858	tags=14%, list=11%, signal=13%	SPTBN1/NR2F1/JRK/RAI1/SYT1/FLCN/NSUN2/SPEN/RAB39B/HIVEP2/LUZP1/GRIN2A/KDM5B/FOXP1/DOCK8/CELF2/OPHN1/HERC2/PRKCZ/CABP4/PRODH/NLGN3/KCNQ5/GRIN1/CACNA1I/AFF3/AFF2/GRIK2/KIF5C/MAPT/ZBTB20/NAT8L/EEF1A2/KCNT1
GOBP_HUMORAL_IMMUNE_RESPONSE	219	-0.429808	-1.60863	0.000529307	0.0394214	0.0363957	984	tags=11%, list=6%, signal=10%	CFP/PTPRC/PTPN6/SH2D1A/EBI3/MS4A1/BCL2/GATA3/GNLY/ST6GAL1/C3/CD83/CLU/POU2F2/IGHD/CR2/POU2AF1/PDCD1/IGHG3/FCER2/CD28/IGHV3-48/IGHM/IGHE
GOBP_POSITIVE_REGULATION_OF_LEUKOCYTE_CELL_CELL_ADHESION	257	-0.413098	-1.57256	0.000512958	0.0385351	0.0355775	1317	tags=18%, list=8%, signal=16%	IL6ST/IL4R/VCAM1/CCDC88B/TNFRSF14/KLRK1/DOCK8/EGR3/TNFSF14/PTPRC/PTPN6/SKAP1/EBI3/FOXP3/PRKCZ/SLAMF1/KLHL25/ITGB2/IL27RA/ITPKB/ZAP70/TNFRSF13C/GATA3/FYN/SOX4/CD83/PRKCQ/CHST2/NR4A3/TNFSF4/CCL19/NFKBID/VNN1/ZBTB16/ETS1/CD27/IL23A/ICOS/LEF1/TESPA1/GP1BA/CD28/CD40LG/SIRPG/TNFSF11
GOBP_POSITIVE_REGULATION_OF_CELL_ACTIVATION	421	-0.392659	-1.56965	4.14579e-05	0.00838736	0.00774361	1399	tags=14%, list=8%, signal=13%	GPR183/VAV3/CD40/IL6ST/CD226/IL4R/VCAM1/CCDC88B/TNFRSF14/KLRK1/DOCK8/HMCES/EGR3/TNFSF14/PTPRC/PTPN6/FCRL3/ITGAM/EBI3/FOXP3/PRKCZ/SLAMF1/KLHL25/ITGB2/BCL2/STAP1/IL27RA/ITPKB/ZAP70/TNFRSF13C/GATA3/FYN/SOX4/HAVCR1/CD83/PRKCQ/NR4A3/TNFSF4/CCL19/NFKBID/VNN1/ZBTB16/CD27/IL23A/IGHD/TOX/ICOS/LEF1/TESPA1/GP1BA/IGHG3/CD28/CD40LG/CRLF2/IGHV3-48/TNFRSF4/SIRPG/IGHM/TNFSF11/IGHE
GOBP_REGULATION_OF_T_CELL_ACTIVATION	350	-0.39613	-1.5528	0.000447783	0.0362266	0.0334461	1146	tags=16%, list=7%, signal=15%	IL4R/VCAM1/TNFSF18/CCDC88B/TNFRSF14/KLRK1/DOCK8/EGR3/TNFSF14/PTPRC/PTPN6/CYP26B1/TNFRSF9/SPN/ZC3H8/EBI3/CBLB/TMEM131L/ILDR2/FOXP3/PRKCZ/SLAMF1/KLHL25/PLA2G2D/IL27RA/ITPKB/ZAP70/TNFRSF13C/GATA3/FYN/SOX4/CD83/PRKCQ/LAX1/CRTAM/TNFSF4/TNFSF8/CTLA4/CCL19/NFKBID/VNN1/ZBTB16/CD27/IL23A/TOX/LAT/TIGIT/ICOS/LEF1/TESPA1/TCF7/CD28/CD40LG/SIRPG/TNFSF11
GOBP_IMMUNE_RESPONSE_REGULATING_SIGNALING_PATHWAY	457	-0.388571	-1.55233	3.34504e-05	0.00730166	0.00674124	1924	tags=17%, list=11%, signal=16%	PAK2/PLEKHA1/COLEC12/TNFAIP3/DDX60/LGALS9/PIK3CA/CYLD/BTNL8/TLR9/TRIM15/LCK/TASL/PLA2G6/NFATC2/MS4A2/SCARA3/GCSAM/VAV3/BANK1/CD40/MAP3K1/CD226/LCP2/PRKCH/IKBKB/FOXP1/KLRK1/OAS3/PTPRC/KLHL6/RPS6KA3/PRKCB/TRGC2/PTPN6/SH2D1A/RNF125/FCRL3/GRAMD4/TRAT1/PLCG1/GFI1/SKAP1/CBLB/FOXP3/BIRC3/CD3G/MS4A1/BCL2/STAP1/IRAK2/ZAP70/GATA3/NLRP1/FYN/PRKCQ/LAX1/NR4A3/UBASH3A/PAK3/CTLA4/CD247/NFKBID/PDE4D/CD22/IGHD/CR…
GOBP_MONONUCLEAR_CELL_DIFFERENTIATION	424	-0.383447	-1.52888	0.000156208	0.0182543	0.0168532	1399	tags=15%, list=8%, signal=14%	GPR183/DCLRE1C/LMBR1L/PHF14/IL4R/VCAM1/ZBTB46/UBD/TNFSF18/FOXP1/PDE1B/ATM/CSF1/EGR3/PTPRC/PTPN6/FCRL3/CYP26B1/TNFRSF9/IL18R1/SPN/ZC3H8/TMEM131L/FOXP3/PRKCZ/SLAMF1/CD3G/KLHL25/MS4A1/BCL2/PLA2G2D/ITPKB/ZAP70/HDAC9/GATA3/SOX4/PTK2B/CD83/CRTAM/TNFSF4/TNFSF8/CTLA4/CCL19/NFKBID/IL6R/VNN1/ZBTB16/PAX5/NFATC1/CD27/IL23A/CR2/TOX/CD19/CD79B/ITK/ITM2A/POU2AF1/CD79A/LEF1/TESPA1/TCF7/CD28/CD40LG
GOCC_RECEPTOR_COMPLEX	361	-0.384361	-1.50881	0.00074363	0.0483317	0.0446222	1390	tags=17%, list=8%, signal=16%	TRGV4/ARNT2/PLXNA3/CD40/INSR/TRAF1/IL6ST/GFRA2/IL4R/IKBKB/EPHA1/GRIN2A/TNFRSF11B/RET/CHRNA5/CNIH3/TRAF4/CSF2RA/FGFR1/TRGC2/GABRR2/PTPN6/ITGAX/ITGAM/TRAT1/TAS1R3/IL18R1/TRAV13-1/IMPG2/SKAP1/EBI3/ACVR1B/IL11RA/SMAD3/CD3G/EPHA10/ITGB2/IL27RA/FLT4/ZAP70/ROR1/FGFR2/ACVR2A/PTK2B/CUBN/ITGA8/CD247/NTRK3/SHISA9/IL6R/GRIN1/TRAV8-2/CR2/CD79B/GRIK2/FCRL5/TRAV17/TRAV25/CD79A/GP1BA/CRLF2/TRBV5-1
GOCC_PLASMA_MEMBRANE_PROTEIN_COMPLEX	489	-0.357419	-1.4372	0.000617875	0.043854	0.0404881	1335	tags=15%, list=8%, signal=14%	SNTB1/CD40/INSR/TRAF1/IL6ST/VCAM1/IKBKB/GRIN2A/RET/CHRNA5/CNIH3/CACNA2D4/TRAF4/CSF2RA/KCNK1/AKAP9/TRGC2/SSPOP/PTPN6/ITGAX/ITGAM/TRAT1/KCNK6/IL18R1/TRAV13-1/KCNH4/SKAP1/LRRC55/GNG7/ACVR1B/PRKCA/CATSPERG/KCNG1/CD3G/LRP6/ITGB2/IL27RA/KCNIP1/ZAP70/CACNA1F/ACVR2A/PTK2B/GNA14/KCND1/SCN3A/ITGA8/CACNA2D3/KCNAB3/CD247/SCN9A/SHISA9/IL6R/KCNA6/KCNQ5/PDE4D/GRIN1/TRAV8-2/CDHR3/CACNA2D2/CACNA1I/FXYD2/CD79B/KCN…
HP_ABNORMAL_MYOCARDIUM_MORPHOLOGY	486	0.357135	1.46043	0.000466241	0.0369433	0.0341078	4136	tags=33%, list=24%, signal=25%	HAMP/MMP1/IL23R/IL12A/FOS/FHOD3/STX1A/RMRP/GJA5/ABCC6/IL10/MEFV/NDUFS8/CAV1/KCNJ8/IGF2/GYG1/FAH/RNASEH2A/NDUFB11/MT-CO2/HRAS/CDKN1C/SERPINE1/NDUFAF2/HSD17B10/NDUFAF3/RNASEH2C/ATP5F1D/SLC25A4/BOLA3/SDHB/PIGT/TMEM126A/SLC19A3/NDUFB10/HLA-B/HADH/ALG3/SGCB/SCARB2/GBA/ARSB/PPARG/ATP5MK/LMNA/MT-ND3/AHCY/RFC2/MYL3/NDUFA11/GBE1/ATP1A3/CASZ1/GPC3/MT-ND1/FHL2/PDGFRA/RAD51C/KCNJ2/PPA2/SCO2/TANGO2/UBE2T/COX1…
REACTOME_NEUTROPHIL_DEGRANULATION	453	0.379649	1.53833	0.000120998	0.0157284	0.0145212	4662	tags=41%, list=27%, signal=31%	RNASE2/FPR1/TNFAIP6/STBD1/FTL/LGALS3/GSTP1/SERPINA1/FCGR2A/CEACAM3/DYNLL1/OSTF1/LILRB3/FPR2/CD300A/SLC11A1/TUBB4B/CD58/GYG1/BRI3/FCER1G/CTSA/CTSD/S100A11/PRDX6/PKM/GM2A/PSAP/OLR1/ATP6V0C/HSPA1B/FRK/VAMP8/HSPA1A/CEACAM6/ANXA2/TIMP2/CNN2/PLAU/PLAUR/ADAM8/TUBB/HLA-B/CD93/CYB5R3/HEBP2/HLA-A/ARSB/CLEC12A/STOM/CD14/C3AR1/CD68/TYROBP/VPS35L/LAMTOR1/PSMC3/HLA-C/TLR2/CTSB/MIF/PECAM1/FCGR3B/LAIR1/RAB5C/TOM…
REACTOME_M_PHASE	372	0.401495	1.59565	0.000140833	0.0169718	0.0156692	4314	tags=32%, list=25%, signal=25%	TUBA3C/H2BC11/H2BC12/H3C10/H2AC18/H2BC4/H2AC6/DYNLL1/TUBA1C/TUBB4B/MZT2B/H2BC15/H4C8/H4C15/MAPK3/H2AX/H2BC8/H2BC5/SKA1/NME7/TUBA1B/UBB/PRKACA/PSMD9/UBE2C/TUBG1/UBC/CDC20/PSMB3/TUBB/UBE2S/RAB1B/PMF1/ENSA/LMNA/H2BC21/CENPH/CENPS/BANF1/PSMD8/PSMC3/H2BC9/B9D2/PSMB7/TUBA1A/PSMD4/PCNT/MZT2A/ANAPC15/CSNK2B/DCTN3/SEC13/DCTN1/MZT1/CENPP/PPP2R1A/ARPP19/PSMA6/SIRT2/PSMB2/TUBB2A/TUBA4A/TUBB3/H2AC8/RAN/CCP110…
GOBP_CELLULAR_RESPONSE_TO_ABIOTIC_STIMULUS	296	0.41634	1.61399	0.000391735	0.0323713	0.0298868	2550	tags=23%, list=15%, signal=20%	MMP3/HAMP/MMP1/TNFRSF8/CASP5/GPR88/SFRP2/COL1A1/INSRR/RAB11FIP5/CRADD/WNT11/SWI5/MAPK3/MMP2/H2AX/AVPR1A/HRAS/RHOB/HABP4/TMEM109/TRPV4/MICU1/CNN2/SLC2A1/BAD/MLST8/TSPO/ERCC1/H2AW/SMPD1/OPN3/TIMP1/AGT/INTS7/LTBR/MAP3K20/CDKN1A/KCNJ2/ENG/RBX1/COPS9/TNFRSF1A/EGR1/RUVBL2/HYAL2/CLOCK/AKR1B1/SCNN1B/BABAM2/YBX3/TANK/HYAL3/CAMKMT/GRB2/OXSR1/HUS1/TLR7/BAX/EFHD1/XRCC6/AQP1/DAG1/SLC25A23/SCNN1A/PTGS2/FBXO4/I…
GOCC_COATED_VESICLE	280	0.421928	1.6237	0.000472609	0.0369433	0.0341078	4056	tags=36%, list=23%, signal=28%	HLA-DQA2/FCGR1BP/FCGR1A/HLA-H/HIP1/HLA-G/SERPINA1/ADRB2/SLC2A8/HLA-DQB1/FZD2/HLA-DQB2/HLA-DRA/HLA-DPA1/CD74/HLA-DQA1/KDELR1/HLA-DRB1/APOE/RGS19/ATP6V0C/COPZ2/VAMP8/KIAA0319/MALL/KDELR2/STEAP2/HLA-DRB5/LDLR/HLA-DPB1/SREBF1/WIPI1/AP2S1/HLA-B/FURIN/SCARB2/HLA-A/TMED3/SEC16B/YIF1B/ROR2/SORT1/HLA-C/ATP6V0B/AVPR2/HAX1/EDN1/COPE/AP1S1/ATP6V1E1/SEC13/RAB8A/COPG2/RAB27A/VAMP3/PHETA2/YIF1A/PEF1/SPG21/RNASE…
REACTOME_DISEASES_OF_METABOLISM	221	0.437059	1.64512	0.000656506	0.0451921	0.0417235	3545	tags=38%, list=21%, signal=31%	MUC13/GPC6/MUC4/OGN/ADA/ADAMTS18/SPON1/SRD5A3/VCAN/CD320/GYG1/FMO3/CTSA/THBS2/SDC3/POMC/B3GLCT/UBB/BGN/CHSY1/PC/CHST14/MAT1A/ADAMTS4/GYG2/UBC/ALG3/MPDU1/ALG14/ARSB/THBS1/FDXR/AHCY/GSS/MMAB/GBE1/GPC3/GALK1/FDX2/ADAMTS2/TALDO1/ADAMTS6/CYP19A1/DCN/DPM2/KHK/G6PC3/B4GALT1/PNP/ST3GAL3/GALE/APRT/ACAN/ALG1/SEMA5B/BTD/DAG1/HEXA/ALG8/DCXR/OMD/SLC34A2/LFNG/THSD4/GPC1/PPP1R3C/GNS/DPM3/PMM2/TBXAS1/RPS27A/TPMT…
REACTOME_MITOTIC_METAPHASE_AND_ANAPHASE	226	0.448888	1.69191	0.000701391	0.046904	0.043304	4713	tags=38%, list=27%, signal=28%	TUBA3C/DYNLL1/TUBA1C/TUBB4B/SKA1/TUBA1B/UBB/PSMD9/UBE2C/UBC/CDC20/PSMB3/UBE2S/PMF1/LMNA/CENPH/CENPS/BANF1/PSMD8/PSMC3/B9D2/PSMB7/TUBA1A/PSMD4/ANAPC15/SEC13/CENPP/PPP2R1A/PSMA6/SIRT2/PSMB2/TUBB2A/TUBA4A/TUBB3/RAN/PSMA7/ANAPC5/PSMC1/BIRC5/ANAPC11/PLK1/SPC24/CHMP3/CENPO/CENPL/RPS27A/PSMB8/FBXO5/CHMP6/NUP85/PSMC4/NSL1/PTTG1/PSME1/NUP37/PSMD7/RPS27/PSMB10/PSMF1/PSMB6/NUDC/PSMB5/EMD/UBE2E1/PSMD11/NDC1/…
HP_ABNORMALITY_OF_ACID_BASE_HOMEOSTASIS	348	0.426452	1.692	4.51736e-05	0.00856744	0.00790987	4632	tags=43%, list=27%, signal=32%	HS6ST2/IL6/LYRM4/FARS2/NDUFS8/SLC16A1/KCNJ10/HPDL/FAH/NDUFB11/MT-CO2/SQOR/SLC25A10/CHCHD10/COX8A/NDUFAF2/PC/HSD17B10/UQCRQ/NDUFAF3/TPK1/MRPL12/PTPN22/ATP5F1D/SLC25A4/BOLA3/SDHB/HSD11B2/FH/SARS2/COX5A/UQCC2/PLVAP/SLC19A3/MYO5B/NDUFB10/HLA-B/HADH/TIMM50/MDH2/GOT2/MT-ND3/GSS/MMAB/TXN2/FN1/NDUFA11/MT-ND1/NAXE/FDX2/COX16/PPA2/SCO2/TANGO2/COX14/MT-CO3/NDUFS6/COQ2/LIPT2/RYR1/MT-ND2/SCNN1B/MCEE/SLC25A19/…
REACTOME_CELL_CYCLE_CHECKPOINTS	269	0.444002	1.70363	0.000142701	0.0170197	0.0157134	4713	tags=38%, list=27%, signal=28%	H2BC11/H2BC12/H2BC4/DYNLL1/H2BC15/PCBP4/H4C8/H4C15/H2AX/H2BC8/H2BC5/SKA1/UBB/PSMD9/CDKN2A/UBE2C/UBC/CDC20/PSMB3/UBE2S/PMF1/YWHAH/H2BC21/CENPH/RFC2/CENPS/PSMD8/WEE1/PSMC3/YWHAQ/H2BC9/CDKN1A/B9D2/CCNA1/ZNF385A/PSMB7/PSMD4/ANAPC15/KAT5/SEC13/BABAM2/CENPP/PPP2R1A/PSMA6/PSMB2/HUS1/CDC25C/PSMA7/ANAPC5/RBBP8/PSMC1/RNF8/YWHAE/BIRC5/ANAPC11/PLK1/SPC24/CENPO/CENPL/RPS27A/YWHAG/PSMB8/NUP85/PSMC4/NSL1/RPA3/P…
REACTOME_CELLULAR_RESPONSE_TO_STARVATION	152	0.473964	1.7147	0.000697027	0.0468831	0.0432848	3768	tags=42%, list=22%, signal=33%	RPL9/ATF3/RPL12/RPL21/RPLP0/ATP6V0C/KPTN/RPS10/RPS29/RPS5/MLST8/RPL23A/RPS21/RPSA/CEBPB/SLC38A9/RPLP1/RPS28/RPS19/LAMTOR1/RPL36/ATP6V0B/RPS24/RPS12/RPL36AL/RPL29/RPL32/ATP6V1E1/RPL35/SEC13/RPL7A/RPL19/RPLP2/RPL15/RPS8/RPL10/RPL26L1/DDIT3/RPL31/RPL41/RPS13/FAU/NPRL3/RPL18A/RPS15/RPS18/LAMTOR2/RRAGA/SESN2/LAMTOR4/RPS27A/RPL10A/ATF4/RPL27A/RPL28/RPL39/RPS2/ATP6V0D1/CEBPG/RPL37/RPS27/ATP6V1F/RPL3/RPL4
GOBP_GENERATION_OF_PRECURSOR_METABOLITES_AND_ENERGY	451	0.424147	1.71878	1.62909e-06	0.000856678	0.000790926	4099	tags=40%, list=24%, signal=31%	PGAM4/DMGDH/KL/STBD1/PHKA1/MT-ATP8/SORBS1/MT-ND4L/CAVIN3/NDUFS8/PHGDH/PPIF/IGF2/NDUFB7/NDUFA7/GYG1/HSD17B6/AVPR1A/ENO1/NDUFB1/NDUFB11/MT-CO2/NQO2/MTLN/POMC/COX7A1/CHCHD10/PKM/ARL2/COX4I2/COX8A/GAPDH/UQCRQ/SDHAF4/SLC27A5/AKR7A2/TRPV4/PRXL2C/ATP5F1D/SLC25A4/GYG2/SDHB/GSK3A/NR1D1/FH/COX5A/EIF6/MLST8/UQCC2/NDUFB10/GBA/MDH2/FDXR/NUPR1/CHCHD2/OPN3/MT-ND3/PGD/PGLS/UQCRFS1P1/IDH3A/NDUFA11/GBE1/COX5B/GALK…
GOBP_NUCLEOSIDE_TRIPHOSPHATE_METABOLIC_PROCESS	240	0.457599	1.73693	0.000216676	0.0212096	0.0195817	4292	tags=49%, list=25%, signal=37%	H19/PGAM4/ADA/MT-ATP8/MT-ND4L/ABCC6/NDUFS8/NDUFB7/NDUFA7/DTYMK/ENO1/NDUFB1/NDUFB11/MT-CO2/NME7/NME1/LRRK2/PKM/ENTPD3/ARL2/NME4/NUDT15/ATP6V0C/UCK2/GAPDH/HSPA1B/HSPA1A/PRXL2C/ATP5F1D/SDHB/BAD/ADK/EIF6/MLST8/TSPO/NDUFB10/AK7/ATP5MK/NUPR1/MT-ND3/CTPS1/NDUFA11/GALK1/MT-ND1/NDUFB4/ATP5MC2/NDUFS6/TPI1/NME2/ATP5MF/DMAC2L/ATP1B1/PGAM1/MT-ND2/ATP5PO/ALDOA/ATP5MJ/MT-ATP6/NDUFAB1/ACTN3/IMPDH2/NDUFB6/NDUFB8/…
REACTOME_SEPARATION_OF_SISTER_CHROMATIDS	181	0.467592	1.7397	0.000664073	0.0451921	0.0417235	4773	tags=39%, list=28%, signal=28%	TUBA3C/DYNLL1/TUBA1C/TUBB4B/SKA1/TUBA1B/UBB/PSMD9/UBE2C/UBC/CDC20/PSMB3/UBE2S/PMF1/CENPH/CENPS/PSMD8/PSMC3/B9D2/PSMB7/TUBA1A/PSMD4/ANAPC15/SEC13/CENPP/PPP2R1A/PSMA6/PSMB2/TUBB2A/TUBA4A/TUBB3/PSMA7/ANAPC5/PSMC1/BIRC5/ANAPC11/PLK1/SPC24/CENPO/CENPL/RPS27A/PSMB8/NUP85/PSMC4/NSL1/PTTG1/PSME1/NUP37/PSMD7/RPS27/PSMB10/PSMF1/PSMB6/NUDC/PSMB5/UBE2E1/PSMD11/CENPU/CDC27/PSME3/ZW10/PSMB4/PSMB1/CDCA8/PSMD2/P…
GOCC_VACUOLAR_LUMEN	154	0.485816	1.7534	0.000752262	0.0486197	0.044888	3640	tags=40%, list=21%, signal=32%	RNASE2/GPC6/OGN/FTL/IFI30/VCAN/LGMN/TUBB4B/GYG1/CTSA/CTSD/SDC3/CD74/PRDX6/GM2A/PSAP/BGN/FRK/CTSL/ANXA2/TUBB/CYB5R3/SCARB2/HEBP2/GBA/ARSB/ATP13A2/SMPD1/PLBD2/GPC3/CTSB/TPP1/DCN/TRAPPC1/VAT1/PA2G4/GRN/PLD3/ACAN/HSPA8/HEXA/HPSE/OMD/FABP5/NPC2/GALC/GPC1/GNS/SDC2/NEU1/BCAN/TCN2/MPO/LAMP2/NAGLU/GLB1/PYGB/GUSB/ASAH1/CHID1/ACTR10/CPPED1
GOBP_ENERGY_DERIVATION_BY_OXIDATION_OF_ORGANIC_COMPOUNDS	300	0.452001	1.7544	1.6646e-05	0.00506783	0.00467886	3948	tags=42%, list=23%, signal=33%	KL/STBD1/PHKA1/MT-ATP8/SORBS1/MT-ND4L/CAVIN3/NDUFS8/PPIF/IGF2/NDUFB7/NDUFA7/GYG1/NDUFB1/NDUFB11/MT-CO2/MTLN/POMC/COX7A1/CHCHD10/ARL2/COX4I2/COX8A/UQCRQ/SDHAF4/TRPV4/ATP5F1D/GYG2/SDHB/GSK3A/NR1D1/FH/COX5A/UQCC2/NDUFB10/GBA/MDH2/NUPR1/CHCHD2/OPN3/MT-ND3/UQCRFS1P1/IDH3A/NDUFA11/GBE1/COX5B/MT-ND1/NDUFB4/UQCR10/SLC25A33/SCO2/PRELID1/MT-CO3/NDUFS6/PARK7/UQCRC1/ATP5MF/KHK/BLOC1S1/MT-ND2/ATP5PO/COX6B1/GP…
GOBP_CYTOPLASMIC_TRANSLATION	156	0.484511	1.75776	0.000630644	0.0442177	0.0408239	4901	tags=47%, list=28%, signal=34%	RPL9/RPL12/RPL21/PKM/RPLP0/RPS10/RPS29/RPS5/DPH3/RPL23A/RPS21/RPSA/RPLP1/RPS28/RPS19/RPL36/RPS24/EIF2B3/RPS12/ZNF385A/EIF4A1/EIF3I/RPL29/RPL32/FTSJ1/RPL35/RPL7A/YBX3/RPL19/RPLP2/RPL15/RPS8/RPL10/RPL26L1/DRG1/RPL31/RPL41/RPS13/EIF3D/FAU/RPL18A/EIF3C/RPS15/RPS18/EIF3F/RPS27A/RPL10A/RPL27A/RPL28/EIF2D/YBX1/EIF3K/RPL39/RPS2/RPL37/RPS27/RACK1/RPL3/RPL4/EIF4H/DPH2/SLBP/RPL13/RPL6/RPS9/RPL22L1/EIF3CL/CN…
HP_SKELETAL_DYSPLASIA	169	0.483558	1.77272	0.000614232	0.043854	0.0404881	2262	tags=22%, list=13%, signal=20%	PROK2/COL9A1/SFRP4/COL10A1/MMP13/BMPR1B/COL11A1/RMRP/NANS/COL3A1/ANOS1/KCNJ8/CTSA/DYNC2I2/LOXL3/CDKN1C/BGN/TRPV4/DDR2/ALG3/P4HB/ARSB/RUNX2/SMARCAL1/MATN3/FN1/TYROBP/SF3B4/ACTB/GNAS/COMP/PHYH/ACTG1/ACAN/AKT1/RPL10/PEX19/CANT1
REACTOME_EXTRACELLULAR_MATRIX_ORGANIZATION	269	0.464527	1.78239	2.64402e-05	0.00637263	0.00588352	1636	tags=24%, list=9%, signal=22%	MMP3/COL9A1/MMP1/COL10A1/FBN2/ASPN/MMP13/COL8A1/SCUBE1/P4HA3/FBLN5/CMA1/ITGA11/COL21A1/COL1A1/COL5A1/COL11A1/LAMA1/ADAMTS18/SPARC/VCAN/MFAP2/COL3A1/CAPNS1/MMP2/CTSD/COL5A2/SDC3/LOXL3/LOX/COL1A2/SERPINE1/PXDN/BGN/COL4A6/BMP7/PLOD1/ITGB7/CTSL/ADAMTS4/CEACAM6/TIMP2/CAPN2/MMP14/ADAM15/PDGFB/DDR2/LAMC3/TLL2/ADAM8/TGFB2/MMP16/FURIN/P4HB/THBS1/TIMP1/COL14A1/PPIB/MATN3/FN1/CTSB/ADAMTS2/PLG/PECAM1
REACTOME_CYCLIN_A_CDK2_ASSOCIATED_EVENTS_AT_S_PHASE_ENTRY	85	0.546772	1.78502	0.000660216	0.0451921	0.0417235	4721	tags=53%, list=27%, signal=39%	CABLES1/CDK4/UBB/PSMD9/UBC/PSMB3/TFDP1/CUL1/PSMD8/WEE1/PSMC3/CDKN1A/CKS1B/CCNA1/PSMB7/PSMD4/PSMA6/PSMB2/AKT1/LIN52/PSMA7/E2F1/PSMC1/CDC25B/RPS27A/PSMB8/PSMC4/PSME1/PSMD7/PSMB10/PSMF1/PSMB6/PSMB5/PSMD11/PSME3/PSMB4/PSMB1/SKP2/E2F4/PSMD2/LIN9/PSMB9/PSMD14/PSMD1/MNAT1
KEGG_HUNTINGTONS_DISEASE	164	0.48958	1.79237	0.000560764	0.04106	0.0379086	4292	tags=52%, list=25%, signal=39%	HIP1/MT-ATP8/TGM2/NDUFS8/NDUFB7/NDUFA7/NDUFB1/MT-CO2/COX7A1/CREB3L1/POLR2L/COX4I2/COX8A/UQCRQ/ATP5F1D/SLC25A4/SDHB/COX5A/POLR2I/AP2S1/NDUFB10/PPARG/GPX1/COX5B/NDUFB4/ATP5MC2/UQCR10/CREB5/MT-CO3/NDUFS6/UQCRC1/POLR2F/DCTN1/ATP5PO/COX6B1/MT-ATP6/NDUFAB1/COX6A1/COX7B/NDUFB6/NDUFB8/DNAH3/BAX/NDUFA8/NDUFA3/NDUFB2/ATP5MC1/POLR2C/ATP5MC3/SDHC/AP2A1/POLR2G/NDUFS5/NDUFA4/POLR2E/MT-CO1/CLTA/ATP5F1B/NDUFB3/U…
GOCC_EXTERNAL_ENCAPSULATING_STRUCTURE	463	0.443486	1.79984	1.12164e-07	0.000117966	0.000108912	1664	tags=24%, list=10%, signal=23%	MMP3/COL9A1/MMP1/COL10A1/FREM2/FBN2/ASPN/THBS4/MMP13/ALPL/COL8A1/CCN2/ZP3/GPC6/MUC4/EDIL3/TMEFF2/OLFML2B/EGFL6/FBLN5/CMA1/OGN/WNT5B/SFRP2/C1QB/LGALS1/COL21A1/COL1A1/COL5A1/COL11A1/LAMA1/C1QC/WNT2/WNT6/GREM1/ADAMTS18/LGALS3/ACTA2/SPON1/SERPINA1/SPARC/VCAN/TGM2/MFAP2/C1QA/CCN1/COL3A1/CXCR4/WNT11/POSTN/ANOS1/CXCL12/LINGO1/S100A6/MMP2/CTSD/COL5A2/THBS2/SDC3/LOXL3/LOX/PKM/COL1A2/PSAP/MGP/APOE/PODN/SER…
REACTOME_SCF_BETA_TRCP_MEDIATED_DEGRADATION_OF_EMI1	53	0.589806	1.80276	0.000466109	0.0369433	0.0341078	4713	tags=60%, list=27%, signal=44%	UBB/PSMD9/UBC/CDC20/PSMB3/CUL1/PSMD8/PSMC3/PSMB7/PSMD4/PSMA6/PSMB2/PSMA7/PSMC1/RPS27A/PSMB8/FBXO5/PSMC4/PSME1/PSMD7/PSMB10/PSMF1/PSMB6/PSMB5/PSMD11/PSME3/PSMB4/PSMB1/PSMD2/PSMB9/PSMD14/PSMD1
REACTOME_INFLUENZA_INFECTION	153	0.50081	1.80587	0.000169616	0.0186885	0.0172541	4930	tags=48%, list=29%, signal=34%	RPL9/RPL12/RPL21/POLR2L/RPLP0/RPS10/HSPA1A/RPS29/RPS5/POLR2I/RPL23A/RPS21/RPSA/RPLP1/RPS28/RPS19/RPL36/RPS24/RPS12/RPL36AL/RPL29/RPL32/POLR2F/RPL35/SEC13/RPL7A/RPL19/RPLP2/RPL15/RPS8/RAN/RPL10/IPO5/RPL26L1/RPL31/RPL41/RPS13/FAU/RPL18A/POLR2C/RPS15/POLR2G/RPS18/POLR2E/CLTA/RPS27A/RPL10A/RPL27A/NUP85/RPL28/RPL39/RPS2/RPL37/NUP37/RPS27/RPL3/RPL4/CANX/TGFB1/CALR/GTF2F1/NDC1/NUP188/RPL13/RPL6/RPS9/RPL…
GOCC_ENDOCYTIC_VESICLE_MEMBRANE	173	0.493033	1.80881	0.000367061	0.0309965	0.0286175	2136	tags=27%, list=12%, signal=24%	HLA-DQA2/FCGR1BP/FCGR1A/MSR1/HLA-H/WNT5B/CSF3R/WNT6/HLA-G/ADRB2/SLC2A8/CAV1/SLC11A1/HLA-DQB1/FZD2/HLA-DQB2/HLA-DRA/HLA-DPA1/GPR161/CD74/HLA-DQA1/HLA-DRB1/UBB/APOE/ATP6V0C/VAMP8/KIAA0319/UBC/HLA-DRB5/LDLR/HLA-DPB1/AP2S1/HLA-B/WNT7B/SCARB2/HLA-A/ROR2/TAP1/HLA-C/TLR2/ATP6V0B/AVPR2/RAB8A/LYN/VAMP3/RAB31
GOBP_CARTILAGE_DEVELOPMENT	170	0.49367	1.81009	0.000287857	0.0264785	0.0244463	2953	tags=34%, list=17%, signal=28%	FGF9/MMP13/RFLNA/BMPR1B/OSR1/CCN2/SCIN/OGN/WNT5B/SFRP2/COL1A1/COL11A1/GREM1/SOX5/CCN1/COL3A1/WNT11/STC1/MAPK3/MGP/BGN/CHSY1/BMP7/ECM1/TRPV4/WNT7B/SULF1/RUNX2/TIMP1/PITX1/SNAI1/MATN3/FRZB/TRPS1/ZNF219/TGFBI/MUSTN1/RFLNB/MDK/MEF2D/EDN1/HYAL2/COMP/SERPINH1/HYAL3/TSKU/ZEB1/POR/CYTL1/SMAD7/LOXL2/RARA/SOX6/BMP1/ARID5A/WNT9A/RUNX1
HP_ABNORMAL_CSF_METABOLITE_CONCENTRATION	120	0.519608	1.81378	0.000504266	0.0384647	0.0355124	4130	tags=48%, list=24%, signal=36%	GLUL/NDUFS8/HPDL/RNASEH2A/NDUFB11/MT-CO2/COX8A/NDUFAF2/HSD17B10/NDUFAF3/RNASEH2C/SLC25A4/SLC2A1/SLC19A3/NDUFB10/MDH2/MT-ND3/TXN2/NDUFA11/MT-ND1/NAXE/SCO2/ALDH4A1/COX14/MT-CO3/NDUFS6/MT-ND2/SLC25A19/COX6B1/TICAM1/ECHS1/MT-ATP6/NDUFB8/NDUFA8/SUCLG1/MRPS34/NDUFA4/MT-CO1/NDUFB3/TACO1/MTFMT/NDUFA6/NDUFA2/NDUFS4/UNC93B1/RNASEH2B/PNPO/AASS/COA8/MT-ND4/GLYCTK/GCH1/NDUFS3/SDHA/LONP1/NDUFAF4/NDUFB9
GOBP_CELLULAR_RESPIRATION	226	0.48276	1.81958	7.43058e-05	0.0119135	0.0109991	4292	tags=47%, list=25%, signal=36%	MT-ATP8/MT-ND4L/NDUFS8/PPIF/NDUFB7/NDUFA7/NDUFB1/NDUFB11/MT-CO2/MTLN/COX7A1/CHCHD10/ARL2/COX4I2/COX8A/UQCRQ/SDHAF4/TRPV4/ATP5F1D/SDHB/FH/COX5A/UQCC2/NDUFB10/GBA/MDH2/NUPR1/CHCHD2/OPN3/MT-ND3/UQCRFS1P1/IDH3A/NDUFA11/COX5B/MT-ND1/NDUFB4/UQCR10/SLC25A33/SCO2/PRELID1/MT-CO3/NDUFS6/PARK7/UQCRC1/ATP5MF/BLOC1S1/MT-ND2/ATP5PO/COX6B1/GPD2/MT-ATP6/FXN/NDUFAB1/COX6A1/COX7B/ACTN3/COQ10B/NDUFB6/NDUFB8/SDHAF2/…
GOBP_MITOCHONDRIAL_GENE_EXPRESSION	163	0.503292	1.83555	0.000181859	0.0193021	0.0178206	5001	tags=47%, list=29%, signal=33%	MRPL54/MRPL36/NDUFA7/MRPL11/MRPS12/GADD45GIP1/CHCHD10/MRPS18B/HSD17B10/MRPL12/MRPL40/SARS2/UQCC2/MRPL17/MRPS15/MRPL27/MRPL21/MRPS11/MRPL24/MRPL37/SLC25A33/MRPL28/MRPS2/MRPL23/MRPL58/COA3/MRPL48/CHCHD1/MRPS10/AURKAIP1/MRPS24/MRPS6/MRPS16/MRPL18/MRPS28/MRPL57/TRUB2/MRPL9/MRPL38/ELAC2/MRPS34/MRPL2/MRPL43/MRPL14/MRPL55/MRPL4/MRPL49/TSFM/MRPS22/NGRN/MRPL50/TACO1/MRPL46/MRPL3/MRPL15/MRPS18A/MRPL47/MRPS…
HP_INCREASED_SERUM_LACTATE	180	0.493938	1.83651	0.000160825	0.0185937	0.0171666	5542	tags=58%, list=32%, signal=40%	HS6ST2/FARS2/NDUFS8/HPDL/MT-CO2/SLC25A10/CHCHD10/COX8A/NDUFAF2/PC/HSD17B10/UQCRQ/NDUFAF3/MRPL12/SLC25A4/SDHB/COX5A/SLC19A3/TIMM50/MDH2/GOT2/MT-ND3/TXN2/NDUFA11/MT-ND1/NAXE/FDX2/SCO2/TANGO2/COX14/MT-CO3/COQ2/LIPT2/MT-ND2/COX6B1/MICOS13/ECHS1/ATPAF2/MT-ATP6/PHKG2/NDUFB8/MRPS16/NDUFA8/MPC1/SUCLG1/UQCC3/TIMM22/MRPS28/MIPEP/MRPS34/NDUFA4/TSFM/MRPS22/SLC7A7/ACAT1/MT-CO1/TACO1/MTFMT/NDUFA2/NDUFS4/PNPO/M…
GOBP_BIOMINERALIZATION	149	0.509342	1.83889	0.00030245	0.0271036	0.0250233	1652	tags=27%, list=10%, signal=24%	FBN2/ASPN/MMP13/RFLNA/ALPL/BMPR1B/OSR1/ODAPH/KL/ADA/COL1A1/WNT6/GREM1/PTN/ADRB2/ABCC6/TMEM38B/HEY1/CCN1/WNT11/LOX/HEY2/COL1A2/TENT5A/MGP/BMP7/SLC8A1/ECM1/NECTIN1/FAM20C/TUFT1/DDR2/S1PR1/CEBPB/ROR2/GPC3/ATRAID/SLC20A1/RFLNB/ITGB1BP1
REACTOME_CHROMOSOME_MAINTENANCE	116	0.530694	1.84188	0.000321206	0.0283666	0.0261894	4220	tags=42%, list=24%, signal=32%	H2BC11/H2BC12/H2AC18/H2BC4/H2AC6/H2BC15/H4C8/H4C15/H2AX/H2BC8/H2BC5/POLR2L/TEN1/POLR2I/STN1/H2BC21/CENPH/RFC2/CENPS/H2BC9/CCNA1/RUVBL2/POLR2F/TINF2/CENPP/NHP2/H2AC8/H3-3A/POLR2C/FEN1/POT1/POLR2G/PRIM2/POLR2E/CENPO/CENPL/CENPW/NOP10/RUVBL1/RPA3/PIF1/WRAP53/H2BU1/CENPU/NPM1/RTEL1/H4C14/POLD3/HJURP
HP_ANTERIOR_RIB_CUPPING	12	0.820286	1.8448	0.000741458	0.0483317	0.0446222	1051	tags=33%, list=6%, signal=31%	COL10A1/ADA/COL11A1/DDR2
REACTOME_EUKARYOTIC_TRANSLATION_INITIATION	117	0.530763	1.85105	0.000209576	0.0207229	0.0191324	3768	tags=46%, list=22%, signal=36%	RPL9/RPL12/RPL21/EIF4EBP1/RPLP0/RPS10/RPS29/RPS5/RPL23A/RPS21/RPSA/RPLP1/RPS28/RPS19/RPL36/RPS24/EIF2B3/RPS12/EIF4A1/EIF3I/RPL36AL/RPL29/RPL32/RPL35/RPL7A/RPL19/RPLP2/RPL15/RPS8/EIF2B2/RPL10/RPL26L1/RPL31/RPL41/RPS13/EIF3D/FAU/RPL18A/EIF3C/RPS15/RPS18/EIF3F/RPS27A/EIF4E/RPL10A/RPL27A/RPL28/EIF3K/RPL39/RPS2/RPL37/RPS27/RPL3/RPL4
REACTOME_DEGRADATION_OF_THE_EXTRACELLULAR_MATRIX	125	0.53151	1.85591	0.000469477	0.0369433	0.0341078	1633	tags=28%, list=9%, signal=26%	MMP3/COL9A1/MMP1/COL10A1/FBN2/MMP13/COL8A1/SCUBE1/CMA1/COL1A1/COL5A1/COL11A1/ADAMTS18/COL3A1/CAPNS1/MMP2/CTSD/COL5A2/COL1A2/COL4A6/CTSL/ADAMTS4/TIMP2/CAPN2/MMP14/ADAM15/TLL2/ADAM8/MMP16/FURIN/TIMP1/COL14A1/FN1/CTSB/PLG
GOCC_COATED_VESICLE_MEMBRANE	181	0.499134	1.85705	9.87136e-05	0.014099	0.0130168	4056	tags=41%, list=23%, signal=32%	HLA-DQA2/FCGR1BP/FCGR1A/HLA-H/HIP1/HLA-G/ADRB2/SLC2A8/HLA-DQB1/FZD2/HLA-DQB2/HLA-DRA/HLA-DPA1/CD74/HLA-DQA1/KDELR1/HLA-DRB1/APOE/ATP6V0C/COPZ2/VAMP8/KIAA0319/KDELR2/HLA-DRB5/LDLR/HLA-DPB1/SREBF1/AP2S1/HLA-B/SCARB2/HLA-A/TMED3/SEC16B/ROR2/HLA-C/ATP6V0B/AVPR2/COPE/AP1S1/ATP6V1E1/SEC13/COPG2/VAMP3/PEF1/RNASEK/EPN2/HSPA8/EPN1/CD59/AP2A1/AREG/VMA21/CLTA/STX5/KDELR3/CNIH2/AP2B1/AP1M1/ATP6V0D1/COPG1/AP3…
HP_SOFT_DOUGHY_SKIN	12	0.829759	1.86611	0.000489973	0.0379878	0.0350721	1632	tags=58%, list=9%, signal=53%	COL1A1/COL5A1/COL5A2/COL1A2/MGP/MICU1/ADAMTS2
HALLMARK_MYC_TARGETS_V1	200	0.504528	1.87667	5.8088e-05	0.010132	0.00935432	4879	tags=47%, list=28%, signal=34%	SRM/NME1/CDK4/LSM2/RPLP0/MRPS18B/RPS10/CDC20/RPS5/COX5A/PSMB3/NOP16/RRP9/PRDX3/GOT2/CTPS1/HDGF/AIMP2/EEF1B2/AP3S1/TFDP1/CUL1/PSMD8/TXNL4A/RRM1/GLO1/YWHAQ/EIF4A1/CCT3/MRPL23/PA2G4/RUVBL2/PPIA/NDUFAB1/PSMA6/ILF2/NHP2/IMPDH2/SNRPA/PSMB2/CCT5/RAN/CCT7/PSMA7/ACP1/XRCC6/SNRPG/EIF3D/ODC1/HDDC2/YWHAE/MRPL9/SNRPD2/UBE2L3/DUT/SRSF3/NOP56/RNPS1/PRDX4/LSM7/EIF4E/GNL3/PSMC4/PCBP1/TYMS/RPS2/VDAC1/SLC25A3/PSMD7…
REACTOME_SELENOAMINO_ACID_METABOLISM	115	0.542346	1.88245	0.000347566	0.029746	0.0274629	3768	tags=45%, list=22%, signal=36%	CTH/RPL9/RPL12/RPL21/RPLP0/RPS10/MAT1A/RPS29/RPS5/RPL23A/RPS21/RPSA/NNMT/RPLP1/AHCY/AIMP2/RPS28/RPS19/RPL36/RPS24/RPS12/PSTK/RPL36AL/RPL29/RPL32/RPL35/RPL7A/RPL19/RPLP2/RPL15/RPS8/RPL10/RPL26L1/RPL31/RPL41/RPS13/FAU/RPL18A/RPS15/SARS1/RPS18/RPS27A/EEFSEC/RPL10A/RPL27A/RPL28/RPL39/RPS2/RPL37/RPS27/RPL3/RPL4
GOCC_RIBOSOME	209	0.505576	1.88632	1.16069e-05	0.0039494	0.00364628	5025	tags=57%, list=29%, signal=41%	RPL9/RPL12/MRPL54/MRPL36/NDUFA7/MRPL11/RPL21/MRPS12/GADD45GIP1/RPLP0/MRPS18B/RPS10/MRPL12/MRPL40/RPS29/RPS5/MRPL17/RPL23A/RPS21/RPSA/MRPS15/RPLP1/MRPL27/RPS28/MRPL21/RPS19/RPL36/MRPS11/MRPL24/MRPL37/RPS24/RPS12/MRPL28/MRPS2/B3GALT4/RPL36AL/MRPL23/RPL29/RPL32/MRPL58/RPL35/MRPL48/RPL7A/RPL19/RPLP2/CHCHD1/MRPS10/RPL15/AURKAIP1/MRPS24/RPS8/RPL10/RPL26L1/MRPS6/MRPS16/RPL31/RPL41/RPS13/FAU/MRPL18/RPL18…
HP_DISPROPORTIONATE_SHORT_STATURE	117	0.542012	1.89028	0.000107692	0.0144859	0.0133741	2320	tags=29%, list=13%, signal=25%	COL10A1/MMP13/ALPL/BMPR1B/GPC6/COL1A1/COL11A1/RMRP/FZD2/DYNC2I2/B3GLCT/COL1A2/CREB3L1/BGN/KDELR2/TRPV4/RAB33B/DDR2/ARSB/SMARCAL1/NXN/PPIB/MATN3/FN1/ROR2/POC1A/ASXL1/TBX6/PCNT/COMP/IFT52/ACAN/CANT1/CRTAP
REACTOME_PROTEIN_UBIQUITINATION	71	0.591146	1.89053	0.000705522	0.0469091	0.0433087	3043	tags=34%, list=18%, signal=28%	H2BC11/H2BC12/H2BC4/H2BC15/H2BC8/H2BC5/UCHL3/UBB/RNF181/UBE2C/UBC/UBE2S/HLA-A/H2BC9/UBE2T/UBE2E3/UBE2A/CDC34/UBE2L3/RRAGA/PEX14/RPS27A/RNF144A/SELENOS
REACTOME_DNA_DOUBLE_STRAND_BREAK_RESPONSE	58	0.606192	1.89135	0.000510412	0.0385351	0.0355775	1966	tags=31%, list=11%, signal=28%	H2BC11/EYA1/H2BC12/H2BC4/EYA2/H2BC15/H4C8/H4C15/H2AX/H2BC8/H2BC5/UBB/UBC/H2BC21/H2BC9/APBB1/KAT5/BABAM2
GOMF_CARBON_SULFUR_LYASE_ACTIVITY	13	0.826108	1.89151	0.000689114	0.046622	0.0430436	1549	tags=46%, list=9%, signal=42%	MGST3/CTH/GSTM4/ALOX5AP/KYAT1/GLO1
REACTOME_HDACS_DEACETYLATE_HISTONES	53	0.619705	1.89415	0.00014451	0.0170596	0.0157502	2318	tags=36%, list=13%, signal=31%	H2BC11/H2BC12/H3C10/H2AC18/H2BC4/H2AC6/H2BC15/H4C8/H4C15/H2BC8/H2BC5/H2AW/BRMS1/H2BC21/SAP30/H2BC9/MBD3/H2AC8/HDAC3
REACTOME_TRANSLATION	292	0.488241	1.89841	1.08625e-06	0.00066141	0.000610645	4736	tags=53%, list=27%, signal=39%	FARS2/RPL9/RPL12/MRPL54/MRPL36/MRPL11/RPL21/MRPS12/EIF4EBP1/GADD45GIP1/RPLP0/MRPS18B/RPS10/MRPL12/MRPL40/RPS29/SARS2/RPS5/MRPL17/RPL23A/RPS21/RPSA/MRPS15/RPLP1/AIMP2/EEF1B2/MRPL27/RPS28/MRPL21/RPS19/RPL36/FARSB/MRPS11/MRPL24/MRPL37/RPS24/EIF2B3/RPS12/PPA2/ERAL1/MT-RNR1/EIF4A1/MRPL28/MRPS2/EIF3I/RPL36AL/MRPL23/RPL29/TRMT112/RPL32/MRPL58/RPL35/MRPL48/RPL7A/RPL19/RPLP2/CHCHD1/MRPS10/RPL15/AURKAIP1/M…
GOCC_COLLAGEN_CONTAINING_EXTRACELLULAR_MATRIX	356	0.47965	1.90058	1.01781e-07	0.00011775	0.000108713	1633	tags=26%, list=9%, signal=24%	COL9A1/COL10A1/FREM2/FBN2/ASPN/THBS4/COL8A1/CCN2/ZP3/GPC6/EDIL3/TMEFF2/EGFL6/FBLN5/CMA1/OGN/WNT5B/SFRP2/C1QB/LGALS1/COL21A1/COL1A1/COL5A1/COL11A1/LAMA1/C1QC/WNT2/GREM1/LGALS3/ACTA2/SPON1/SERPINA1/SPARC/VCAN/TGM2/MFAP2/C1QA/CCN1/COL3A1/POSTN/CXCL12/S100A6/MMP2/CTSD/COL5A2/THBS2/SDC3/LOXL3/LOX/PKM/COL1A2/PSAP/MGP/APOE/PODN/SERPINE1/S100A10/S100A4/PXDN/BGN/VWC2/COL4A6/SRPX2/BMP7/CTSL/ANXA5/ECM1/ADAM…
REACTOME_RESPONSE_OF_EIF2AK4_GCN2_TO_AMINO_ACID_DEFICIENCY	99	0.564581	1.9044	0.000406587	0.0331254	0.0305829	3768	tags=49%, list=22%, signal=39%	RPL9/ATF3/RPL12/RPL21/RPLP0/RPS10/RPS29/RPS5/RPL23A/RPS21/RPSA/CEBPB/RPLP1/RPS28/RPS19/RPL36/RPS24/RPS12/RPL36AL/RPL29/RPL32/RPL35/RPL7A/RPL19/RPLP2/RPL15/RPS8/RPL10/RPL26L1/DDIT3/RPL31/RPL41/RPS13/FAU/RPL18A/RPS15/RPS18/RPS27A/RPL10A/ATF4/RPL27A/RPL28/RPL39/RPS2/CEBPG/RPL37/RPS27/RPL3/RPL4
REACTOME_RRNA_PROCESSING	202	0.511412	1.90507	1.75695e-05	0.00511601	0.00472334	5638	tags=55%, list=33%, signal=37%	RPL9/RPL12/RPP25/RPL21/RPP40/RPLP0/HSD17B10/RPS10/RPS29/RPS5/RPL23A/RPS21/ISG20L2/RPSA/RRP9/RPLP1/BYSL/RPS28/RPS19/RPL36/RPS24/RPS12/MT-RNR1/RPL36AL/RPL29/TRMT112/RPL32/RPL35/RPL7A/RPL19/RPLP2/WDR46/RPL15/NHP2/RPS8/RPL10/PES1/RPL26L1/RPL31/RPP30/WDR18/RPL41/SNU13/RPS13/EXOSC5/FAU/MPHOSPH6/RPL18A/C1D/RPS15/ELAC2/RPS18/IMP4/RPP21/NOP56/RPS27A/NOC4L/RPL10A/EBNA1BP2/NOP10/GNL3/RPL27A/RPL28/TSR3/DHX37…
GOBP_DETERMINATION_OF_DORSAL_VENTRAL_ASYMMETRY	10	0.887278	1.908	0.000397278	0.0325965	0.0300947	283	tags=30%, list=2%, signal=30%	MICOS10-NBL1/NBL1/GREM1
KEGG_RIBOSOME	85	0.585855	1.91261	0.000105199	0.0143182	0.0132193	3768	tags=52%, list=22%, signal=41%	RPL9/RPL12/RPL21/RPLP0/RPS10/RPS29/RPS5/RPL23A/RPS21/RPSA/RPLP1/RPS28/RPS19/RPL36/RPS24/RPS12/RPL36AL/RPL29/RPL32/RPL35/RPL7A/RPL19/RPLP2/RPL15/RPS8/RPL10/RPL26L1/RPL31/RPL41/RPS13/FAU/RPL18A/RPS15/RPS18/RPS27A/RPL10A/RPL27A/RPL28/RPL39/RPS2/RPL37/RPS27/RPL3/RPL4
GOMF_GROWTH_FACTOR_ACTIVITY	106	0.565237	1.91548	0.000187008	0.0193169	0.0178343	1928	tags=30%, list=11%, signal=27%	FGF9/THBS4/IL12A/HGF/CCN2/IL6/OSM/OGN/NENF/NGF/PTN/IL10/HDGFL3/CD320/AMH/CXCL12/IGF2/IL11/PDGFD/INHBA/VEGFB/BMP7/PDGFB/TGFB2/TIMP1/HDGF/AGT/MDK/MACC1/NRTN/GRN/FGF1
REACTOME_SRP_DEPENDENT_COTRANSLATIONAL_PROTEIN_TARGETING_TO_MEMBRANE	110	0.557892	1.92072	0.00018358	0.0193076	0.0178257	4901	tags=58%, list=28%, signal=42%	RPL9/RPL12/RPL21/RPLP0/RPS10/RPS29/RPS5/RPL23A/RPS21/RPSA/RPLP1/RPS28/RPS19/RPL36/RPS24/RPS12/RPL36AL/RPL29/RPL32/RPL35/RPL7A/RPL19/RPLP2/RPL15/RPN1/RPS8/RPL10/SEC61B/RPL26L1/SSR3/RPL31/RPL41/RPS13/FAU/RPL18A/RPS15/SSR2/RPS18/RPN2/SEC11C/RPS27A/SEC61A1/RPL10A/RPL27A/RPL28/RPL39/RPS2/RPL37/RPS27/RPL3/RPL4/SRPRB/DDOST/SRPRA/SRP14/RPL13/RPL6/RPS9/RPL22L1/SSR1/RPS14/RPS7/RPL34/RPS16
HP_ABNORMALITY_OF_PANCREAS_PHYSIOLOGY	139	0.54063	1.92472	4.18127e-05	0.00838736	0.00774361	1727	tags=27%, list=10%, signal=24%	HAMP/IL23R/HMOX1/IL12A/STX1A/SERPINA1/FCGR2A/CEACAM3/IL10/MEFV/CAV1/SLC11A1/SLC16A1/EDNRA/FAH/MT-CO2/HLA-DPA1/COX4I2/APOC2/APOE/GSTM3/CDKN2A/ACTG2/PTPN22/CEACAM6/HLA-DPB1/AP2S1/HLA-B/PPARG/LMNA/SMARCAL1/GPC3/MT-ND1/CDKN1A/MIF/GNAS/MT-CO3
REACTOME_RUNX1_REGULATES_TRANSCRIPTION_OF_GENES_INVOLVED_IN_DIFFERENTIATION_OF_HSCS	94	0.575159	1.92512	0.000342016	0.0295283	0.0272619	4839	tags=57%, list=28%, signal=42%	H2BC11/H2BC12/H3C10/H2AC18/H2BC4/H2AC6/H2BC15/H4C8/H4C15/H2AX/H2BC8/H2BC5/UBB/PSMD9/UBC/PSMB3/H2BC21/PSMD8/PSMC3/H2BC9/PSMB7/PSMD4/PSMA6/PSMB2/H2AC8/PSMA7/H3-3A/PSMC1/RUNX1/RPS27A/PSMB8/PSMC4/SPI1/TP73/PSME1/PSMD7/PSMB10/PSMF1/PSMB6/PSMB5/PSMD11/H2BU1/H4C14/PSME3/PSMB4/PSMB1/PSMD2/PSMB9/PSMD14/PSMD1/MNAT1/ABL1/LMO1/H2AZ1
GOBP_RESPIRATORY_ELECTRON_TRANSPORT_CHAIN	115	0.554807	1.92569	0.000193543	0.0196412	0.0181337	4288	tags=57%, list=25%, signal=43%	MT-ND4L/NDUFS8/NDUFB7/NDUFA7/NDUFB1/MT-CO2/COX7A1/COX4I2/COX8A/UQCRQ/SDHB/COX5A/NDUFB10/GBA/CHCHD2/MT-ND3/UQCRFS1P1/COX5B/MT-ND1/NDUFB4/UQCR10/SCO2/MT-CO3/NDUFS6/PARK7/UQCRC1/MT-ND2/COX6B1/GPD2/NDUFAB1/COX6A1/COX7B/NDUFB6/NDUFB8/SDHAF2/NDUFA8/NDUFA3/NDUFB2/UQCC3/SLC25A22/SDHC/NDUFS5/NDUFA4/GHITM/MT-CO1/NDUFB3/UQCR11/NDUFA6/NDUFA2/NDUFS4/UQCRFS1/COX7A2L/COX7C/COX7A2/MT-ND4/CYCS/NDUFC2/UQCRH/NDUFS3…
REACTOME_DNA_REPLICATION	151	0.533136	1.92654	8.68377e-05	0.013395	0.0123669	4713	tags=47%, list=27%, signal=34%	H2BC11/H2BC12/H3C10/H2AC18/H2BC4/H2AC6/H2BC15/H4C8/H4C15/H2AX/H2BC8/H2BC5/POLE4/UBB/PSMD9/UBE2C/UBC/PSMB3/UBE2S/H2BC21/RFC2/CUL1/PSMD8/PSMC3/H2BC9/CCNA1/RBX1/PSMB7/PSMD4/ANAPC15/PSMA6/PSMB2/H2AC8/PSMA7/ANAPC5/H3-3A/PSMC1/FEN1/POLE2/ANAPC11/PRIM2/GMNN/RPS27A/PSMB8/PSMC4/RPA3/PSME1/GINS3/PSMD7/PSMB10/PSMF1/PSMB6/PSMB5/UBE2E1/PSMD11/H2BU1/H4C14/CDC27/PSME3/POLD3/PSMB4/PSMB1/SKP2/PSMD2/KPNA6/MCM4/PSM…
GOBP_ELECTRON_TRANSPORT_CHAIN	165	0.528712	1.93415	2.08762e-05	0.00561667	0.00518558	4429	tags=51%, list=26%, signal=38%	DMGDH/MT-ND4L/NDUFS8/PHGDH/NDUFB7/NDUFA7/HSD17B6/NDUFB1/MT-CO2/NQO2/COX7A1/COX4I2/COX8A/UQCRQ/AKR7A2/SDHB/COX5A/NDUFB10/GBA/CHCHD2/MT-ND3/UQCRFS1P1/COX5B/MT-ND1/FDX2/NDUFB4/UQCR10/SCO2/ALDH4A1/CYP19A1/MT-CO3/NDUFS6/PARK7/UQCRC1/ADH5/MT-ND2/AKR1B1/STEAP4/COX6B1/GPD2/NDUFAB1/COX6A1/COX7B/NDUFB6/NDUFB8/SDHAF2/NDUFA8/NDUFA3/POR/NDUFB2/UQCC3/SLC25A22/GPX2/SDHC/LOXL2/DEGS1/NDUFS5/NDUFA4/GHITM/MT-CO1/ID…
GOMF_EXTRACELLULAR_MATRIX_STRUCTURAL_CONSTITUENT	141	0.542101	1.9363	0.000125859	0.0160136	0.0147845	1442	tags=28%, list=8%, signal=26%	COL9A1/COL10A1/FBN2/ASPN/COL8A1/ZP3/MUC4/EDIL3/FBLN5/OGN/COL21A1/COL1A1/COL5A1/COL11A1/LAMA1/SPON1/SPARC/VCAN/MFAP2/CCN1/COL3A1/POSTN/ANOS1/COL5A2/THBS2/COL1A2/MGP/PODN/PXDN/BGN/COL4A6/SRPX2/ECM1/TUFT1/THBS1/TINAGL1/COL14A1/MATN3/SRPX/FN1
REACTOME_DNA_REPLICATION_PRE_INITIATION	125	0.554646	1.93669	0.000165506	0.0185937	0.0171666	4713	tags=49%, list=27%, signal=36%	H2BC11/H2BC12/H3C10/H2AC18/H2BC4/H2AC6/H2BC15/H4C8/H4C15/H2AX/H2BC8/H2BC5/POLE4/UBB/PSMD9/UBE2C/UBC/PSMB3/UBE2S/H2BC21/PSMD8/PSMC3/H2BC9/PSMB7/PSMD4/ANAPC15/PSMA6/PSMB2/H2AC8/PSMA7/ANAPC5/H3-3A/PSMC1/POLE2/ANAPC11/PRIM2/GMNN/RPS27A/PSMB8/PSMC4/RPA3/PSME1/PSMD7/PSMB10/PSMF1/PSMB6/PSMB5/UBE2E1/PSMD11/H2BU1/H4C14/CDC27/PSME3/PSMB4/PSMB1/PSMD2/KPNA6/MCM4/PSMB9/PSMD14/PSMD1
REACTOME_THE_CITRIC_ACID_TCA_CYCLE_AND_RESPIRATORY_ELECTRON_TRANSPORT	172	0.528483	1.94243	5.86777e-05	0.010132	0.00935432	4292	tags=52%, list=25%, signal=40%	MT-ATP8/NDUFS8/SLC16A1/NDUFB7/NDUFA7/NDUFB1/NDUFB11/MT-CO2/COX8A/NDUFAF2/UQCRQ/NDUFAF3/ATP5F1D/SDHB/FH/COX5A/ECSIT/NDUFB10/MDH2/MT-ND3/IDH3A/NDUFA11/COX5B/MT-ND1/GLO1/COX16/NDUFB4/ATP5MC2/UQCR10/SCO2/COX14/MT-CO3/NDUFS6/UQCRC1/ATP5MF/DMAC2L/MT-ND2/ATP5PO/COX6B1/MT-ATP6/NDUFAB1/COX6A1/COX7B/GSTZ1/COQ10B/NDUFB6/NDUFB8/ME3/ATP5ME/NDUFA8/MPC1/NDUFA3/SUCLG1/NDUFB2/ATP5MC1/MPC2/ATP5MC3/SDHC/NDUFS5/NDUF…
REACTOME_TRANSCRIPTIONAL_REGULATION_BY_SMALL_RNAS	73	0.603798	1.9436	0.00050537	0.0384647	0.0355124	2681	tags=32%, list=16%, signal=27%	H2BC11/H2BC12/H3C10/H2AC18/H2BC4/H2AC6/H2BC15/H4C8/H4C15/H2AX/H2BC8/H2BC5/POLR2L/POLR2I/H2BC21/H2BC9/POLR2F/SEC13/H2AC8/RAN/H3-3A/POLR2C/POLR2G
HP_PLATYSPONDYLY	110	0.564708	1.94418	0.000135088	0.0164628	0.0151992	1442	tags=24%, list=8%, signal=22%	COL9A1/SFRP4/COL10A1/MMP13/ALPL/ADA/COL1A1/PYCR1/COL11A1/RMRP/NANS/SPARC/KCNJ8/LOXL3/COL1A2/BGN/KDELR2/PLOD1/TRPV4/RAB33B/DDR2/RUNX2/SMARCAL1/PPIB/MATN3/FN1
HP_DISPROPORTIONATE_SHORT_LIMB_SHORT_STATURE	90	0.586811	1.94496	0.000180625	0.0193021	0.0178206	2320	tags=29%, list=13%, signal=25%	COL10A1/MMP13/ALPL/BMPR1B/GPC6/COL1A1/COL11A1/RMRP/FZD2/DYNC2I2/B3GLCT/COL1A2/CREB3L1/KDELR2/DDR2/NXN/PPIB/MATN3/ROR2/POC1A/ASXL1/COMP/IFT52/ACAN/CANT1/CRTAP
HP_ABNORMAL_SCLERA_MORPHOLOGY	111	0.565806	1.94859	0.000272067	0.0253834	0.0234352	2802	tags=35%, list=16%, signal=30%	ALPL/DACT1/COL1A1/COL5A1/PYCR1/RMRP/ABCC6/TMEM38B/COL3A1/IGF2/FZD2/COL1A2/ARL2/TENT5A/CREB3L1/CHSY1/CHST14/PLOD1/PIGT/CYB5R3/P4HB/NXN/SALL1/PPIB/GNB2/ROR2/ADAMTS2/MED27/SERPINH1/FKBP10/AKT1/CANT1/UROD/UROS/CRTAP/MVK/TRMT10A/COL12A1/BMP1
GOBP_MITOCHONDRIAL_TRANSLATION	131	0.552113	1.95126	9.82897e-05	0.014099	0.0130168	5001	tags=54%, list=29%, signal=39%	MRPL54/MRPL36/NDUFA7/MRPL11/MRPS12/GADD45GIP1/MRPS18B/MRPL12/MRPL40/SARS2/UQCC2/MRPL17/MRPS15/MRPL27/MRPL21/MRPS11/MRPL24/MRPL37/MRPL28/MRPS2/MRPL23/MRPL58/COA3/MRPL48/CHCHD1/MRPS10/AURKAIP1/MRPS24/MRPS6/MRPS16/MRPL18/MRPS28/MRPL57/TRUB2/MRPL9/MRPL38/MRPS34/MRPL2/MRPL43/MRPL14/MRPL55/MRPL4/MRPL49/TSFM/MRPS22/NGRN/MRPL50/TACO1/MRPL46/MRPL3/MRPL15/MRPS18A/MRPL47/MRPS26/MRPS27/MRPL34/GATB/YARS2/MRPL…
GOBP_ATP_BIOSYNTHETIC_PROCESS	99	0.579378	1.95431	0.000220581	0.0212458	0.0196151	4292	tags=60%, list=25%, signal=45%	H19/MT-ATP8/MT-ND4L/NDUFS8/NDUFB7/NDUFA7/ENO1/NDUFB1/NDUFB11/MT-CO2/ATP6V0C/ATP5F1D/SDHB/NDUFB10/ATP5MK/MT-ND3/NDUFA11/MT-ND1/NDUFB4/ATP5MC2/NDUFS6/ATP5MF/DMAC2L/MT-ND2/ATP5PO/ALDOA/ATP5MJ/MT-ATP6/NDUFAB1/NDUFB6/NDUFB8/ATP5ME/NDUFA8/NDUFA3/NDUFB2/UQCC3/ATP5MC1/ATP5MC3/SDHC/STOML2/NUDT2/NDUFS5/TMSB4X/ATP5F1B/NDUFB3/NDUFA6/NDUFA2/NDUFS4/ATP5MG/MT-ND4/AK4/NDUFC2/TGFB1/NDUFS3/SDHA/ATP5PD/NDUFB9/PPARG…
REACTOME_DEPOSITION_OF_NEW_CENPA_CONTAINING_NUCLEOSOMES_AT_THE_CENTROMERE	50	0.644074	1.95478	0.00034968	0.029746	0.0274629	3198	tags=42%, list=19%, signal=34%	H2BC11/H2BC12/H2AC18/H2BC4/H2AC6/H2BC15/H4C8/H4C15/H2AX/H2BC8/H2BC5/H2BC21/CENPH/CENPS/H2BC9/CENPP/H2AC8/CENPO/CENPL/CENPW/RUVBL1
GOBP_EXTRACELLULAR_REGULATION_OF_SIGNAL_TRANSDUCTION	11	0.88907	1.95504	0.000174808	0.0189573	0.0175023	283	tags=36%, list=2%, signal=36%	MICOS10-NBL1/FBN2/NBL1/GREM1
REACTOME_RESPIRATORY_ELECTRON_TRANSPORT_ATP_SYNTHESIS_BY_CHEMIOSMOTIC_COUPLING_AND_HEAT_PRODUCTION_BY_UNCOUPLING_PROTEINS	126	0.562643	1.97184	4.81253e-05	0.00883749	0.00815919	5000	tags=66%, list=29%, signal=47%	MT-ATP8/NDUFS8/NDUFB7/NDUFA7/NDUFB1/NDUFB11/MT-CO2/COX8A/NDUFAF2/UQCRQ/NDUFAF3/ATP5F1D/SDHB/COX5A/ECSIT/NDUFB10/MT-ND3/NDUFA11/COX5B/MT-ND1/COX16/NDUFB4/ATP5MC2/UQCR10/SCO2/COX14/MT-CO3/NDUFS6/UQCRC1/ATP5MF/DMAC2L/MT-ND2/ATP5PO/COX6B1/MT-ATP6/NDUFAB1/COX6A1/COX7B/COQ10B/NDUFB6/NDUFB8/ATP5ME/NDUFA8/NDUFA3/NDUFB2/ATP5MC1/ATP5MC3/SDHC/NDUFS5/NDUFA4/MT-CO1/ATP5F1B/NDUFB3/TACO1/UQCR11/NDUFA6/NDUFA2/ND…
GOBP_NUCLEOSIDE_TRIPHOSPHATE_BIOSYNTHETIC_PROCESS	124	0.566759	1.97645	4.42735e-05	0.00853667	0.00788146	4292	tags=58%, list=25%, signal=44%	H19/MT-ATP8/MT-ND4L/NDUFS8/NDUFB7/NDUFA7/DTYMK/ENO1/NDUFB1/NDUFB11/MT-CO2/NME7/NME1/NME4/ATP6V0C/UCK2/ATP5F1D/SDHB/ADK/NDUFB10/AK7/ATP5MK/MT-ND3/CTPS1/NDUFA11/MT-ND1/NDUFB4/ATP5MC2/NDUFS6/NME2/ATP5MF/DMAC2L/MT-ND2/ATP5PO/ALDOA/ATP5MJ/MT-ATP6/NDUFAB1/IMPDH2/NDUFB6/NDUFB8/ATP5ME/NDUFA8/CMPK1/NDUFA3/NDUFB2/UQCC3/ATP5MC1/ATP5MC3/SDHC/STOML2/NUDT2/NDUFS5/TMSB4X/ATP5F1B/NDUFB3/NDUFA6/NDUFA2/NDUFS4/TYMS…
HP_BLUE_SCLERAE	88	0.601562	1.97906	0.000135186	0.0164628	0.0151992	2802	tags=36%, list=16%, signal=31%	ALPL/COL1A1/COL5A1/PYCR1/RMRP/ABCC6/TMEM38B/COL3A1/IGF2/FZD2/COL1A2/TENT5A/CREB3L1/CHSY1/CHST14/PLOD1/CYB5R3/P4HB/NXN/PPIB/GNB2/ROR2/ADAMTS2/MED27/SERPINH1/FKBP10/CANT1/CRTAP/MVK/TRMT10A/COL12A1/BMP1
REACTOME_HCMV_LATE_EVENTS	75	0.613321	1.98114	0.000218164	0.0212096	0.0195817	4144	tags=45%, list=24%, signal=35%	H2BC11/H2BC12/H3C10/H2AC18/H2BC4/H2AC6/H2BC15/H4C8/H4C15/MVB12B/H2BC8/H2BC5/CEBPD/MVB12A/H2AW/H2BC21/VPS37B/H2BC9/VPS25/SEC13/H2AC8/CHMP3/CHMP6/NUP85/VPS37C/CHMP1A/NUP37/HNRNPK/TSG101/UBAP1/NDC1/H2BU1/H4C14/NUP188
GOBP_ATP_SYNTHESIS_COUPLED_ELECTRON_TRANSPORT	95	0.592974	1.98117	9.87136e-05	0.014099	0.0130168	4288	tags=63%, list=25%, signal=48%	MT-ND4L/NDUFS8/NDUFB7/NDUFA7/NDUFB1/MT-CO2/COX7A1/COX4I2/COX8A/UQCRQ/SDHB/COX5A/NDUFB10/CHCHD2/MT-ND3/UQCRFS1P1/COX5B/MT-ND1/NDUFB4/UQCR10/MT-CO3/NDUFS6/PARK7/UQCRC1/MT-ND2/COX6B1/NDUFAB1/COX6A1/COX7B/NDUFB6/NDUFB8/SDHAF2/NDUFA8/NDUFA3/NDUFB2/UQCC3/SDHC/NDUFS5/NDUFA4/GHITM/MT-CO1/NDUFB3/UQCR11/NDUFA6/NDUFA2/NDUFS4/UQCRFS1/COX7A2L/COX7C/COX7A2/MT-ND4/CYCS/NDUFC2/UQCRH/NDUFS3/COX6C/SDHA/NDUFB9/MT-C…
GOBP_AEROBIC_RESPIRATION	183	0.533074	1.98551	3.19456e-06	0.00135726	0.00125309	4522	tags=55%, list=26%, signal=41%	MT-ATP8/MT-ND4L/NDUFS8/PPIF/NDUFB7/NDUFA7/NDUFB1/NDUFB11/MT-CO2/COX7A1/CHCHD10/ARL2/COX4I2/COX8A/UQCRQ/TRPV4/ATP5F1D/SDHB/FH/COX5A/UQCC2/NDUFB10/MDH2/NUPR1/CHCHD2/MT-ND3/UQCRFS1P1/IDH3A/NDUFA11/COX5B/MT-ND1/NDUFB4/UQCR10/SLC25A33/MT-CO3/NDUFS6/PARK7/UQCRC1/ATP5MF/BLOC1S1/MT-ND2/ATP5PO/COX6B1/MT-ATP6/FXN/NDUFAB1/COX6A1/COX7B/ACTN3/NDUFB6/NDUFB8/SDHAF2/ME3/ATP5ME/NDUFA8/SLC25A23/NDUFA3/SUCLG1/NDUFB…
GOCC_ORGANELLAR_RIBOSOME	89	0.600808	1.98662	0.000169265	0.0186885	0.0172541	3730	tags=55%, list=22%, signal=43%	MRPL54/MRPL36/NDUFA7/MRPL11/MRPS12/GADD45GIP1/MRPS18B/MRPL12/MRPL40/MRPL17/MRPS15/MRPL27/MRPL21/MRPS11/MRPL24/MRPL37/MRPL28/MRPS2/MRPL23/MRPL58/MRPL48/CHCHD1/MRPS10/AURKAIP1/MRPS24/MRPS6/MRPS16/MRPL18/MRPS28/MRPL57/MRPL9/MRPL38/MRPS34/MRPL2/MRPL43/MRPL14/MRPL55/MRPL4/MRPL49/MRPS22/MRPL50/MRPL46/MRPL3/MRPL15/MRPS18A/MRPL47/MRPS26/MRPS27/MRPL34
GOCC_LARGE_RIBOSOMAL_SUBUNIT	110	0.578308	1.991	6.49144e-05	0.0107486	0.00992363	4705	tags=62%, list=27%, signal=45%	RPL9/RPL12/MRPL54/MRPL36/MRPL11/RPL21/GADD45GIP1/RPLP0/MRPL12/MRPL40/MRPL17/RPL23A/RPLP1/MRPL27/MRPL21/RPL36/MRPL24/MRPL37/MRPL28/RPL36AL/MRPL23/RPL29/RPL32/MRPL58/RPL35/MRPL48/RPL7A/RPL19/RPLP2/RPL15/RPL10/RPL26L1/RPL31/RPL41/MRPL18/RPL18A/MRPL57/MRPL9/MRPL38/MRPL2/MRPL43/MRPL14/MRPL55/MRPL4/MRPL49/MRPL50/RPL10A/MRPL46/RPL27A/RPL28/MRPL3/RPL39/MRPL15/MRPS18A/MRPL47/RPL37/MRPL34/RPL3/RPL4/MRPL33/…
GOMF_MHC_PROTEIN_COMPLEX_BINDING	33	0.714402	1.99129	0.000492538	0.0379878	0.0350721	1053	tags=45%, list=6%, signal=43%	HLA-DQA2/CD160/HLA-DQB1/HLA-DOA/HLA-DQB2/HLA-DRA/HLA-DPA1/CD74/HLA-DQA1/PKM/HLA-DRB1/HLA-DMA/ANXA11/HLA-DRB5/HLA-DPB1
REACTOME_HCMV_INFECTION	114	0.575351	1.99438	4.27218e-05	0.00838736	0.00774361	2318	tags=28%, list=13%, signal=24%	TUBA3C/H2BC11/H2BC12/H3C10/H2AC18/H2BC4/H2AC6/DYNLL1/TUBA1C/TUBB4B/H2BC15/H4C8/H4C15/MVB12B/H2BC8/H2BC5/TUBA1B/CEBPD/MVB12A/H2AW/H2BC21/VPS37B/H2BC9/VPS25/TUBA1A/SEC13/TUBB2A/TUBA4A/EZH2/TUBB3/H2AC8/HDAC3
REACTOME_POSITIVE_EPIGENETIC_REGULATION_OF_RRNA_EXPRESSION	72	0.623448	1.9952	0.00064076	0.0446564	0.0412289	2356	tags=32%, list=14%, signal=28%	H2BC11/H2BC12/H3C10/H2AC18/H2BC4/H2AC6/H2BC15/H4C8/H4C15/H2AX/H2BC8/H2BC5/POLR2L/H2BC21/H2BC9/ACTB/POLR1G/POLR2F/TAF1B/MBD3/KAT2B/H2AC8/H3-3A
REACTOME_RNA_POLYMERASE_I_TRANSCRIPTION	77	0.616003	1.99827	0.000108936	0.0144859	0.0133741	2356	tags=31%, list=14%, signal=27%	H2BC11/H2BC12/H3C10/H2AC18/H2BC4/H2AC6/H2BC15/H4C8/H4C15/MAPK3/H2AX/H2BC8/H2BC5/POLR2L/MBD2/H2BC21/H2BC9/POLR1G/POLR2F/TAF1B/MBD3/KAT2B/H2AC8/H3-3A
HP_CUPPED_RIBS	19	0.80428	2.00304	0.000564631	0.0410831	0.0379299	1417	tags=37%, list=8%, signal=34%	COL10A1/MMP13/ADA/COL11A1/BGN/DDR2/MATN3
REACTOME_NEGATIVE_EPIGENETIC_REGULATION_OF_RRNA_EXPRESSION	75	0.621639	2.008	0.000165542	0.0185937	0.0171666	2356	tags=31%, list=14%, signal=27%	H2BC11/H2BC12/H3C10/H2AC18/H2BC4/H2AC6/H2BC15/H4C8/H4C15/H2AX/H2BC8/H2BC5/POLR2L/MBD2/H2BC21/SAP30/H2BC9/POLR1G/SUV39H1/POLR2F/TAF1B/H2AC8/H3-3A
REACTOME_RESPIRATORY_ELECTRON_TRANSPORT	103	0.593398	2.01264	3.07084e-05	0.0070962	0.00655155	4130	tags=57%, list=24%, signal=44%	NDUFS8/NDUFB7/NDUFA7/NDUFB1/NDUFB11/MT-CO2/COX8A/NDUFAF2/UQCRQ/NDUFAF3/SDHB/COX5A/ECSIT/NDUFB10/MT-ND3/NDUFA11/COX5B/MT-ND1/COX16/NDUFB4/UQCR10/SCO2/COX14/MT-CO3/NDUFS6/UQCRC1/MT-ND2/COX6B1/NDUFAB1/COX6A1/COX7B/COQ10B/NDUFB6/NDUFB8/NDUFA8/NDUFA3/NDUFB2/SDHC/NDUFS5/NDUFA4/MT-CO1/NDUFB3/TACO1/UQCR11/NDUFA6/NDUFA2/NDUFS4/UQCRFS1/COX7A2L/COX7C/MT-ND4/CYCS/NDUFC2/UQCRH/NDUFS3/COX6C/SDHA/NDUFAF4/NDUFB9
REACTOME_HCMV_EARLY_EVENTS	90	0.607716	2.01424	7.51736e-05	0.0119135	0.0109991	2318	tags=30%, list=13%, signal=26%	TUBA3C/H2BC11/H2BC12/H3C10/H2AC18/H2BC4/H2AC6/DYNLL1/TUBA1C/TUBB4B/H2BC15/H4C8/H4C15/H2BC8/H2BC5/TUBA1B/H2AW/H2BC21/H2BC9/TUBA1A/SEC13/TUBB2A/TUBA4A/EZH2/TUBB3/H2AC8/HDAC3
GOBP_REGULATION_OF_RENAL_SYSTEM_PROCESS	28	0.745174	2.01695	3.07268e-05	0.0070962	0.00655155	2366	tags=46%, list=14%, signal=40%	DRD2/SPX/F2R/GJA5/STC1/AVPR1A/PDGFB/AGT/GNAI2/AVPR2/EDN1/CORO2B/AGTR1
REACTOME_MITOCHONDRIAL_TRANSLATION	96	0.603048	2.01933	8.87385e-05	0.0135081	0.0124713	5001	tags=67%, list=29%, signal=48%	MRPL54/MRPL36/MRPL11/MRPS12/GADD45GIP1/MRPS18B/MRPL12/MRPL40/MRPL17/MRPS15/MRPL27/MRPL21/MRPS11/MRPL24/MRPL37/ERAL1/MT-RNR1/MRPL28/MRPS2/MRPL23/MRPL58/MRPL48/CHCHD1/MRPS10/AURKAIP1/MRPS24/MRPS6/MRPS16/MRPL18/MRPS28/MRPL57/MRPL9/MRPL38/MRPS36/MRPS34/MRPL2/MRPL43/MRPL14/MRPL55/MRPL4/MRPL49/TSFM/MRPS22/MRPL50/MTFMT/MRPL46/MRPL3/MRPL15/MRPS18A/MRPL47/MRPS26/MRPS27/MRPL34/MRPL33/MT-RNR2/MRPS17/MRPS14/…
REACTOME_DNA_DAMAGE_TELOMERE_STRESS_INDUCED_SENESCENCE	51	0.664003	2.02081	0.000304561	0.0271036	0.0250233	2212	tags=39%, list=13%, signal=34%	H2BC11/H1-2/H2BC12/H2AC18/H2BC4/H2AC6/H2BC15/H4C8/H4C15/H2AX/H2BC8/H2BC5/HMGA1/H2BC21/H2BC9/CDKN1A/CCNA1/KAT5/TINF2/H2AC8
GOCC_RIBOSOMAL_SUBUNIT	181	0.545788	2.03063	3.28492e-06	0.00135726	0.00125309	3768	tags=52%, list=22%, signal=41%	RPL9/RPL12/MRPL54/MRPL36/MRPL11/RPL21/MRPS12/GADD45GIP1/RPLP0/MRPS18B/RPS10/MRPL12/MRPL40/RPS29/RPS5/MRPL17/RPL23A/RPS21/RPSA/MRPS15/RPLP1/MRPL27/RPS28/MRPL21/RPS19/RPL36/MRPS11/MRPL24/MRPL37/RPS24/RPS12/MRPL28/MRPS2/B3GALT4/RPL36AL/MRPL23/RPL29/RPL32/MRPL58/RPL35/MRPL48/RPL7A/RPL19/RPLP2/CHCHD1/MRPS10/RPL15/AURKAIP1/MRPS24/RPS8/RPL10/RPL26L1/MRPS6/MRPS16/RPL31/RPL41/RPS13/FAU/MRPL18/RPL18A/MRPS2…
REACTOME_ASSEMBLY_OF_THE_ORC_COMPLEX_AT_THE_ORIGIN_OF_REPLICATION	35	0.72194	2.03457	0.000266617	0.0250771	0.0231524	621	tags=34%, list=4%, signal=33%	H2BC11/H2BC12/H3C10/H2AC18/H2BC4/H2AC6/H2BC15/H4C8/H4C15/H2AX/H2BC8/H2BC5
HALLMARK_OXIDATIVE_PHOSPHORYLATION	200	0.54722	2.03547	1.44744e-06	0.000797401	0.000736198	4540	tags=53%, list=26%, signal=40%	MGST3/NDUFS8/NDUFB7/NDUFA7/MRPL11/NDUFB1/MRPS12/NQO2/COX8A/ATP6V0C/HSD17B10/UQCRQ/TOMM22/ATP5F1D/SLC25A4/SDHB/FH/COX5A/TIMM50/CYB5R3/MDH2/ECI1/MRPS15/PRDX3/GOT2/IDH3A/COX5B/MRPS11/ATP6V0B/NDUFB4/ATP5MC2/UQCR10/GLUD1/NDUFS6/UQCRC1/ATP5MF/ATP1B1/TIMM10/ATP6V1E1/POLR2F/OAT/ATP5PO/PHYH/COX6B1/ECHS1/FXN/NDUFAB1/COX6A1/COX7B/NDUFB6/NDUFB8/BAX/ATP5ME/NDUFA8/MPC1/NDUFA3/POR/SUCLG1/NDUFB2/ATP5MC1/ATP5MC3/…
GOMF_OXIDOREDUCTION_DRIVEN_ACTIVE_TRANSMEMBRANE_TRANSPORTER_ACTIVITY	68	0.640152	2.04013	8.22046e-05	0.0128517	0.0118653	4253	tags=68%, list=25%, signal=51%	MT-ND4L/NDUFS8/NDUFB7/NDUFA7/NDUFB1/MT-CO2/COX7A1/COX4I2/COX8A/COX5A/NDUFB10/MT-ND3/UQCRFS1P1/COX5B/MT-ND1/NDUFB4/UQCR10/MT-CO3/NDUFS6/UQCRC1/MT-ND2/COX6B1/COX6A1/COX7B/NDUFB6/NDUFB8/NDUFA8/NDUFA3/NDUFB2/NDUFS5/NDUFA4/MT-CO1/NDUFB3/NDUFA6/NDUFA2/NDUFS4/UQCRFS1/COX7A2L/MT-ND4/NDUFC2/CYB561D2/UQCRH/NDUFS3/CYB561A3/NDUFB9/MT-CYB
REACTOME_ERCC6_CSB_AND_EHMT2_G9A_POSITIVELY_REGULATE_RRNA_EXPRESSION	42	0.691795	2.04032	0.000339765	0.0295283	0.0272619	2356	tags=40%, list=14%, signal=35%	H2BC11/H2BC12/H3C10/H2AC18/H2BC4/H2AC6/H2BC15/H4C8/H4C15/H2AX/H2BC8/H2BC5/H2BC21/H2BC9/MBD3/H2AC8/H3-3A
GOBP_PEPTIDE_ANTIGEN_ASSEMBLY_WITH_MHC_PROTEIN_COMPLEX	18	0.833945	2.04791	0.000111376	0.0146422	0.0135184	1053	tags=61%, list=6%, signal=57%	HLA-DQA2/HLA-DQB1/HLA-DOA/HLA-DQB2/HLA-DRA/HLA-DPA1/HLA-DQA1/HLA-DRB1/HLA-DMA/HLA-DRB5/HLA-DPB1
REACTOME_MHC_CLASS_II_ANTIGEN_PRESENTATION	112	0.593912	2.05119	3.12824e-05	0.0070962	0.00655155	2738	tags=36%, list=16%, signal=30%	TUBA3C/HLA-DQA2/LAG3/IFI30/DYNLL1/LGMN/TUBA1C/TUBB4B/HLA-DQB1/HLA-DOA/HLA-DQB2/CTSA/CTSD/HLA-DRA/HLA-DPA1/CD74/HLA-DQA1/TUBA1B/HLA-DRB1/HLA-DMA/CTSL/HLA-DRB5/HLA-DPB1/AP2S1/ARF1/CTSB/TUBA1A/AP1S1/DCTN3/SEC13/DCTN1/KIFAP3/TUBB2A/TUBA4A/TUBB3/HLA-DMB/KIF5A/AP2A1/CAPZB/ACTR1A
GOCC_RESPIRASOME	94	0.613629	2.05388	3.54297e-05	0.00759047	0.00700789	4253	tags=65%, list=25%, signal=49%	MT-ND4L/HIGD2A/NDUFS8/NDUFB7/NDUFA7/NDUFB1/NDUFB11/MT-CO2/COX7A1/COX4I2/COX8A/UQCRQ/SDHB/COX5A/NDUFB10/MT-ND3/UQCRFS1P1/NDUFA11/COX5B/MT-ND1/RAB5IF/NDUFB4/UQCR10/MT-CO3/NDUFS6/UQCRC1/MT-ND2/COX6B1/NDUFAB1/COX6A1/COX7B/NDUFB6/NDUFB8/NDUFA8/HIGD1A/NDUFA3/NDUFB2/SDHC/NDUFS5/NDUFA4/MT-CO1/NDUFB3/UQCR11/NDUFA6/NDUFA2/NDUFS4/UQCRFS1/COX7A2L/COX7C/COX7A2/MT-ND4/CYCS/NDUFC2/NDUFA4L2/UQCRH/NDUFS3/COX6C/SD…
KEGG_SYSTEMIC_LUPUS_ERYTHEMATOSUS	80	0.630417	2.05394	1.25247e-05	0.00413996	0.00382221	1316	tags=44%, list=8%, signal=41%	H2BC11/HLA-DQA2/FCGR1A/FCGR3A/H2BC12/H3C10/C1QB/H2AC18/C1QC/H2BC4/FCGR2A/H2AC6/IL10/C1QA/H2BC15/H4C8/H4C15/HLA-DQB1/HLA-DOA/H2AX/H2BC8/HLA-DRA/H2BC5/HLA-DPA1/HLA-DQA1/HLA-DRB1/HLA-DMA/HLA-DRB5/CD86/HLA-DPB1/SNRPB/ACTN4/H2AW/C4B/H2BC21
GOBP_PROTON_MOTIVE_FORCE_DRIVEN_ATP_SYNTHESIS	74	0.636455	2.06062	3.306e-05	0.00730166	0.00674124	4130	tags=64%, list=24%, signal=49%	MT-ATP8/MT-ND4L/NDUFS8/NDUFB7/NDUFA7/NDUFB1/NDUFB11/ATP6V0C/ATP5F1D/SDHB/NDUFB10/ATP5MK/MT-ND3/NDUFA11/MT-ND1/NDUFB4/ATP5MC2/NDUFS6/ATP5MF/MT-ND2/ATP5PO/ATP5MJ/MT-ATP6/NDUFAB1/NDUFB6/NDUFB8/ATP5ME/NDUFA8/NDUFA3/NDUFB2/ATP5MC1/ATP5MC3/SDHC/STOML2/NDUFS5/ATP5F1B/NDUFB3/NDUFA6/NDUFA2/NDUFS4/ATP5MG/MT-ND4/NDUFC2/NDUFS3/SDHA/ATP5PD/NDUFB9
GOCC_CLATHRIN_COATED_ENDOCYTIC_VESICLE_MEMBRANE	62	0.653163	2.06451	0.000175334	0.0189573	0.0175023	1740	tags=37%, list=10%, signal=33%	HLA-DQA2/FCGR1BP/FCGR1A/ADRB2/SLC2A8/HLA-DQB1/FZD2/HLA-DQB2/HLA-DRA/HLA-DPA1/CD74/HLA-DQA1/HLA-DRB1/APOE/VAMP8/KIAA0319/HLA-DRB5/LDLR/HLA-DPB1/AP2S1/SCARB2/ROR2/AVPR2
GOBP_PEPTIDE_ANTIGEN_ASSEMBLY_WITH_MHC_CLASS_II_PROTEIN_COMPLEX	14	0.884033	2.06469	0.000126076	0.0160136	0.0147845	1053	tags=79%, list=6%, signal=74%	HLA-DQA2/HLA-DQB1/HLA-DOA/HLA-DQB2/HLA-DRA/HLA-DPA1/HLA-DQA1/HLA-DRB1/HLA-DMA/HLA-DRB5/HLA-DPB1
REACTOME_RHO_GTPASES_ACTIVATE_PKNS	58	0.662275	2.06633	4.08589e-05	0.00838736	0.00774361	2609	tags=41%, list=15%, signal=35%	H2BC11/H2BC12/H3C10/H2AC18/H2BC4/MYL9/H2AC6/H2BC15/H4C8/H4C15/H2AX/H2BC8/H2BC5/RHOB/YWHAH/H2BC21/YWHAQ/H2BC9/PAK1/H2AC8/CDC25C/H3-3A/YWHAE/MYH10
REACTOME_MEIOTIC_RECOMBINATION	48	0.691487	2.07036	0.00016533	0.0185937	0.0171666	2372	tags=40%, list=14%, signal=34%	H2BC11/H2BC12/H3C10/H2AC18/H2BC4/H2AC6/H2BC15/H4C8/H4C15/H2AX/H2BC8/H2BC5/CDK4/H2BC21/H2BC9/RAD51C/H2AC8/H3-3A/RBBP8
REACTOME_RECOGNITION_AND_ASSOCIATION_OF_DNA_GLYCOSYLASE_WITH_SITE_CONTAINING_AN_AFFECTED_PURINE	32	0.750116	2.07194	1.76887e-05	0.00511601	0.00472334	2212	tags=50%, list=13%, signal=44%	H2BC11/H2BC12/H2AC18/H2BC4/NEIL3/H2AC6/H2BC15/H4C8/H4C15/H2AX/H2BC8/H2BC5/H2BC21/H2BC9/TINF2/H2AC8
GOMF_STRUCTURAL_CONSTITUENT_OF_RIBOSOME	157	0.579617	2.1023	4.93391e-07	0.000380536	0.000351329	5638	tags=70%, list=33%, signal=48%	RPL9/RPL12/MRPL54/MRPL36/NDUFA7/MRPL11/RPL21/MRPS12/RPLP0/MRPS18B/RPS10/MRPL12/RPS29/RPS5/MRPL17/RPL23A/RPS21/RPSA/MRPS15/RPLP1/MRPL27/RPS28/MRPL21/RPS19/RPL36/MRPS11/MRPL24/MRPL37/RPS24/RPS12/MRPL28/MRPS2/RPL36AL/MRPL23/RPL29/RPL32/RPL35/RPL7A/RPL19/RPLP2/RPL15/MRPS24/RPS8/RPL10/RPL26L1/MRPS6/MRPS16/RPL31/RPL41/RPS13/FAU/MRPL18/RPL18A/MRPL57/MRPL9/RPS15/RPS18/MRPS34/MRPL2/MRPL43/MRPL14/MRPL55/MR…
GOBP_OXIDATIVE_PHOSPHORYLATION	139	0.590578	2.10254	9.18261e-07	0.000590186	0.000544888	4292	tags=60%, list=25%, signal=46%	MT-ATP8/MT-ND4L/NDUFS8/PPIF/NDUFB7/NDUFA7/NDUFB1/NDUFB11/MT-CO2/COX7A1/CHCHD10/COX4I2/COX8A/UQCRQ/ATP5F1D/SDHB/COX5A/UQCC2/NDUFB10/NUPR1/CHCHD2/MT-ND3/UQCRFS1P1/NDUFA11/COX5B/MT-ND1/NDUFB4/UQCR10/SLC25A33/MT-CO3/NDUFS6/PARK7/UQCRC1/ATP5MF/MT-ND2/ATP5PO/COX6B1/MT-ATP6/FXN/NDUFAB1/COX6A1/COX7B/ACTN3/NDUFB6/NDUFB8/SDHAF2/ATP5ME/NDUFA8/SLC25A23/NDUFA3/NDUFB2/UQCC3/SDHC/STOML2/NDUFS5/ABCD1/NDUFA4/GHIT…
REACTOME_RNA_POLYMERASE_I_PROMOTER_ESCAPE	57	0.677562	2.10307	6.49999e-05	0.0107486	0.00992363	2356	tags=35%, list=14%, signal=30%	H2BC11/H2BC12/H3C10/H2AC18/H2BC4/H2AC6/H2BC15/H4C8/H4C15/H2AX/H2BC8/H2BC5/POLR2L/H2BC21/H2BC9/POLR1G/POLR2F/TAF1B/H2AC8/H3-3A
GOCC_LUMENAL_SIDE_OF_MEMBRANE	31	0.763576	2.10501	0.000199461	0.0200566	0.0185172	1585	tags=52%, list=9%, signal=47%	HLA-DQA2/HLA-H/HLA-G/HLA-DQB1/HLA-DQB2/CTSA/HLA-DRA/HLA-DPA1/CD74/HLA-DQA1/HLA-DRB1/HLA-DRB5/HLA-DPB1/HLA-B/HLA-A/HLA-C
GOCC_MHC_CLASS_II_PROTEIN_COMPLEX	15	0.887968	2.10543	1.57068e-05	0.00491114	0.0045342	1053	tags=80%, list=6%, signal=75%	HLA-DQA2/HLA-DQB1/HLA-DOA/HLA-DQB2/HLA-DRA/HLA-DPA1/CD74/HLA-DQA1/HLA-DRB1/HLA-DMA/HLA-DRB5/HLA-DPB1
GOCC_LUMENAL_SIDE_OF_ENDOPLASMIC_RETICULUM_MEMBRANE	26	0.79274	2.11052	5.21112e-05	0.00941992	0.00869692	1585	tags=58%, list=9%, signal=52%	HLA-DQA2/HLA-H/HLA-G/HLA-DQB1/HLA-DQB2/HLA-DRA/HLA-DPA1/CD74/HLA-DQA1/HLA-DRB1/HLA-DRB5/HLA-DPB1/HLA-B/HLA-A/HLA-C
GOCC_INNER_MITOCHONDRIAL_MEMBRANE_PROTEIN_COMPLEX	150	0.583891	2.11152	2.46485e-06	0.00118816	0.00109697	4292	tags=60%, list=25%, signal=45%	MT-ATP8/MT-ND4L/NDUFS8/NDUFB7/NDUFA7/NDUFB1/NDUFB11/MT-CO2/COX7A1/CHCHD10/COX4I2/COX8A/UQCRQ/ATP5F1D/SDHB/MICU1/MCU/COX5A/TIMM17B/NDUFB10/TIMM50/ATP5MK/MT-ND3/UQCRFS1P1/NDUFA11/COX5B/MT-ND1/MTX1/NDUFB4/ATP5MC2/UQCR10/CHCHD6/MT-CO3/NDUFS6/IMMP1L/APOO/UQCRC1/ATP5MF/TIMM10/MT-ND2/ATP5PO/COX6B1/MICOS13/ATP5MJ/MT-ATP6/NDUFAB1/COX6A1/COX7B/NDUFB6/NDUFB8/ATP5ME/NDUFA8/MPC1/NDUFA3/NDUFB2/ATP5MC1/TIMM22/M…
GOMF_ELECTRON_TRANSFER_ACTIVITY	117	0.605802	2.11275	2.86655e-06	0.0012755	0.0011776	3165	tags=48%, list=18%, signal=39%	DMGDH/MT-ND4L/NDUFS8/PHGDH/NDUFB7/NDUFA7/HSD17B6/NDUFB1/MT-CO2/NQO2/COX7A1/COX4I2/COX8A/AKR7A2/SDHB/COX5A/NDUFB10/MT-ND3/UQCRFS1P1/COX5B/MT-ND1/FDX2/NDUFB4/UQCR10/ALDH4A1/CYP19A1/MT-CO3/NDUFS6/UQCRC1/ADH5/MT-ND2/AKR1B1/STEAP4/COX6B1/COX6A1/COX7B/NDUFB6/NDUFB8/NDUFA8/NDUFA3/POR/NDUFB2/GPX2/SDHC/LOXL2/DEGS1/NDUFS5/NDUFA4/MT-CO1/IDH3B/NDUFB3/UQCR11/NDUFA6/NDUFA2/NDUFS4/UQCRFS1
REACTOME_SENESCENCE_ASSOCIATED_SECRETORY_PHENOTYPE_SASP	78	0.653931	2.12473	2.49523e-05	0.00614198	0.00567057	2356	tags=40%, list=14%, signal=34%	H2BC11/H2BC12/FOS/IL6/H3C10/H2AC18/H2BC4/H2AC6/H2BC15/H4C8/H4C15/MAPK3/H2AX/H2BC8/H2BC5/CDK4/UBB/JUN/CDKN2A/UBE2C/UBC/UBE2S/CEBPB/H2BC21/H2BC9/CDKN1A/CCNA1/ANAPC15/H2AC8/ANAPC5/H3-3A
REACTOME_ACTIVATED_PKN1_STIMULATES_TRANSCRIPTION_OF_AR_ANDROGEN_RECEPTOR_REGULATED_GENES_KLK2_AND_KLK3	31	0.77161	2.12715	0.000129705	0.016135	0.0148966	1567	tags=45%, list=9%, signal=41%	H2BC11/H2BC12/H3C10/H2AC18/H2BC4/H2AC6/H2BC15/H4C8/H4C15/H2AX/H2BC8/H2BC5/H2BC21/H2BC9
REACTOME_INHIBITION_OF_DNA_RECOMBINATION_AT_TELOMERE	44	0.715895	2.12802	0.000101394	0.0141328	0.0130481	2937	tags=52%, list=17%, signal=43%	H2BC11/H2BC12/H2AC18/H2BC4/H2AC6/H2BC15/H4C8/H4C15/H2AX/H2BC8/H2BC5/POLR2L/POLR2I/H2BC21/H2BC9/POLR2F/TINF2/H2AC8/H3-3A/POLR2C/POT1/POLR2G/POLR2E
HALLMARK_EPITHELIAL_MESENCHYMAL_TRANSITION	195	0.574048	2.13554	5.10531e-08	6.56259e-05	6.0589e-05	2845	tags=39%, list=16%, signal=33%	MMP3/MMP1/SFRP4/FBN2/RGS4/CCN2/IL6/EDIL3/FBLN5/LGALS1/COL1A1/COL5A1/COL11A1/LAMA1/GREM1/ACTA2/MYL9/EMP3/SPARC/VCAN/TGM2/CCN1/COL3A1/POSTN/CXCL12/SPOCK1/MMP2/TPM4/COL5A2/THBS2/INHBA/NTM/LOX/RHOB/COL1A2/MGP/SERPINE1/BGN/PFN2/JUN/PLOD1/ECM1/MMP14/PLAUR/TAGLN/SGCB/THBS1/NNMT/TIMP1/PPIB/MATN3/FN1/TGFBI/SAT1/DCN/GAS1/COMP/SERPINH1/IGFBP4/CADM1/GADD45B/FBLN1/PTX3/MFAP5/GLIPR1/CALU/ITGB3/LOXL2/CD59/CDH6/…
GOCC_MHC_PROTEIN_COMPLEX	24	0.823215	2.14979	6.50361e-05	0.0107486	0.00992363	1585	tags=71%, list=9%, signal=64%	HLA-DQA2/HLA-H/HLA-G/HLA-DQB1/HLA-DOA/HLA-DQB2/HLA-DRA/HLA-DPA1/CD74/HLA-DQA1/HLA-DRB1/HLA-DMA/HLA-DRB5/HLA-DPB1/HLA-B/HLA-A/HLA-C
REACTOME_B_WICH_COMPLEX_POSITIVELY_REGULATES_RRNA_EXPRESSION	57	0.694404	2.15535	2.28066e-05	0.00574642	0.00530537	2356	tags=39%, list=14%, signal=33%	H2BC11/H2BC12/H3C10/H2AC18/H2BC4/H2AC6/H2BC15/H4C8/H4C15/H2AX/H2BC8/H2BC5/POLR2L/H2BC21/H2BC9/ACTB/POLR1G/POLR2F/TAF1B/KAT2B/H2AC8/H3-3A
REACTOME_SIRT1_NEGATIVELY_REGULATES_RRNA_EXPRESSION	34	0.772551	2.16723	9.56408e-05	0.014099	0.0130168	2356	tags=53%, list=14%, signal=46%	H2BC11/H2BC12/H3C10/H2AC18/H2BC4/H2AC6/H2BC15/H4C8/H4C15/H2AX/H2BC8/H2BC5/H2BC21/H2BC9/SUV39H1/TAF1B/H2AC8/H3-3A
GOCC_MITOCHONDRIAL_PROTEIN_CONTAINING_COMPLEX	285	0.562352	2.17154	2.19133e-10	1.26758e-06	1.17029e-06	4532	tags=58%, list=26%, signal=43%	MT-ATP8/MT-ND4L/NDUFS8/MRPL54/PPIF/NDUFB7/MRPL36/NDUFA7/MRPL11/NDUFB1/NDUFB11/MT-CO2/MRPS12/GADD45GIP1/COX7A1/CHCHD10/COX4I2/COX8A/MRPS18B/HSD17B10/UQCRQ/TOMM22/MRPL12/ATP5F1D/SLC25A4/MRPL40/SDHB/MICU1/MCU/COX5A/TIMM17B/MRPL17/NDUFB10/TIMM50/ATP5MK/MRPS15/MT-ND3/UQCRFS1P1/IDH3A/MRPL27/MRPL21/NDUFA11/COX5B/MT-ND1/MRPS11/MRPL24/MRPL37/MTX1/NDUFB4/ATP5MC2/UQCR10/CHCHD6/MT-CO3/NDUFS6/MRPL28/MRPS2/IMM…
KEGG_OXIDATIVE_PHOSPHORYLATION	121	0.624927	2.17725	1.16141e-06	0.000671818	0.000620254	4292	tags=63%, list=25%, signal=48%	MT-ATP8/MT-ND4L/NDUFS8/NDUFB7/NDUFA7/NDUFB1/MT-CO2/COX7A1/COX4I2/COX8A/ATP6V0C/UQCRQ/ATP5F1D/SDHB/COX5A/NDUFB10/MT-ND3/NDUFA11/COX5B/MT-ND1/ATP6V0B/NDUFB4/ATP5MC2/UQCR10/PPA2/MT-CO3/NDUFS6/UQCRC1/ATP5MF/ATP6V1E1/MT-ND2/ATP5PO/COX6B1/MT-ATP6/NDUFAB1/COX6A1/COX7B/NDUFB6/NDUFB8/ATP5ME/NDUFA8/NDUFA3/NDUFB2/ATP5MC1/ATP5MC3/SDHC/NDUFS5/NDUFA4/LHPP/MT-CO1/ATP5F1B/NDUFB3/UQCR11/NDUFA6/NDUFA2/NDUFS4/UQCRF…
KEGG_PARKINSONS_DISEASE	118	0.627559	2.18769	7.16758e-07	0.000487775	0.000450337	4292	tags=64%, list=25%, signal=49%	MT-ATP8/MT-ND4L/NDUFS8/NDUFB7/NDUFA7/NDUFB1/MT-CO2/COX7A1/LRRK2/COX4I2/UBB/COX8A/UQCRQ/ATP5F1D/SLC25A4/SDHB/COX5A/NDUFB10/MT-ND3/COX5B/MT-ND1/NDUFB4/ATP5MC2/UQCR10/MT-CO3/NDUFS6/PARK7/UQCRC1/MT-ND2/ATP5PO/COX6B1/MT-ATP6/NDUFAB1/COX6A1/COX7B/NDUFB6/NDUFB8/NDUFA8/NDUFA3/NDUFB2/ATP5MC1/ATP5MC3/SDHC/GPR37/NDUFS5/UBE2L3/NDUFA4/MT-CO1/ATP5F1B/NDUFB3/UQCR11/NDUFA6/NDUFA2/SNCAIP/NDUFS4/UQCRFS1/COX7A2L/CO…
GOMF_STRUCTURAL_CONSTITUENT_OF_CHROMATIN	39	0.77741	2.23281	4.27742e-05	0.00838736	0.00774361	1567	tags=46%, list=9%, signal=42%	H2BC11/H1-2/H2BC12/H3C10/H2AC18/H2BC4/H2AC6/H2BC15/H4C8/H4C15/H2AX/H2BC8/H2BC5/HMGA1/H2AW/H2BC21/ASF1B/H2BC9
GOBP_ANTIGEN_PROCESSING_AND_PRESENTATION_OF_EXOGENOUS_PEPTIDE_ANTIGEN	37	0.786978	2.24518	4.82802e-06	0.00192605	0.00177822	1583	tags=54%, list=9%, signal=49%	HLA-DQA2/FCGR1A/IFI30/LGMN/HLA-DQB1/HLA-DOA/HLA-DQB2/FCER1G/CTSD/HLA-DRA/HLA-DPA1/CD74/HLA-DQA1/HLA-DRB1/HLA-DMA/CTSL/HLA-DRB5/HLA-DPB1/HLA-A/TAP1
KEGG_ANTIGEN_PROCESSING_AND_PRESENTATION	60	0.713043	2.24824	1.90142e-06	0.000956414	0.000883007	1673	tags=42%, list=10%, signal=38%	HLA-DQA2/HLA-G/IFI30/LGMN/HLA-DQB1/HLA-DOA/HLA-DRA/HLA-DPA1/CD74/HLA-DQA1/HLA-DRB1/HSPA1B/HLA-DMA/NFYC/CIITA/CTSL/HSPA1A/HLA-DRB5/HLA-DPB1/HLA-B/HLA-A/TAP1/HLA-C/CTSB/RFX5
GOBP_ANTIGEN_PROCESSING_AND_PRESENTATION_OF_EXOGENOUS_PEPTIDE_ANTIGEN_VIA_MHC_CLASS_II	27	0.855284	2.28035	2.77644e-06	0.0012755	0.0011776	1053	tags=63%, list=6%, signal=59%	HLA-DQA2/IFI30/LGMN/HLA-DQB1/HLA-DOA/HLA-DQB2/FCER1G/CTSD/HLA-DRA/HLA-DPA1/CD74/HLA-DQA1/HLA-DRB1/HLA-DMA/CTSL/HLA-DRB5/HLA-DPB1
GOBP_ANTIGEN_PROCESSING_AND_PRESENTATION_OF_PEPTIDE_OR_POLYSACCHARIDE_ANTIGEN_VIA_MHC_CLASS_II	33	0.828643	2.30972	2.56544e-07	0.000228305	0.000210782	1256	tags=55%, list=7%, signal=51%	HLA-DQA2/IFI30/LGMN/HLA-DQB1/HLA-DOA/HLA-DQB2/FCER1G/CTSD/HLA-DRA/HLA-DPA1/CD74/HLA-DQA1/HLA-DRB1/HLA-DMA/CTSL/HLA-DRB5/HLA-DPB1/THBS1
GOBP_ANTIGEN_PROCESSING_AND_PRESENTATION_OF_PEPTIDE_ANTIGEN	60	0.73764	2.3258	3.22802e-07	0.000266749	0.000246276	1585	tags=42%, list=9%, signal=38%	HLA-DQA2/FCGR1A/HLA-H/HLA-G/IFI30/LGMN/SLC11A1/HLA-DQB1/HLA-DOA/HLA-DQB2/FCER1G/CTSD/HLA-DRA/HLA-DPA1/CD74/HLA-DQA1/HLA-DRB1/HLA-DMA/CTSL/HLA-DRB5/HLA-DPB1/HLA-B/HLA-A/TAP1/HLA-C
