# Supplementary material for: Differential molecular programs of cutaneous anaplastic large cell lymphoma and CD30-positive transformed mycosis fungoides
Source: Front Immunol. 2023 Sep 18;14:1270365. doi: 10.3389/fimmu.2023.1270365 (PMC10544577; doi:10.3389/fimmu.2023.1270365)
Supplement: Supplementary file 4 [file Table_4.xlsx]

## Sheet: Sheet 1
Supplementary Table 4 Regulon activity of differentially expressed transcription factors associated with cALCL and CD30+ TMF.
Regulon	Regulon Size	Regulon Activity	P value	Adjusted P value
BATF3	33	1.93	0.000999	0.000999
RORC	98	1.68	0.000999	0.000999
MEIS2	26	0.86	0.000999	0.000999
MSC	68	0.83	0.000999	0.000999
PAX5	47	-0.71	0.000999	0.000999
HSF4	232	-0.73	0.000999	0.000999
NR4A3	782	-0.73	0.000999	0.000999
ETS1	995	-0.76	0.00086143	0.000999
EGR2	592	-0.76	0.000999	0.000999
ZBTB16	139	-0.79	0.000999	0.000999
ZNF439	523	-0.8	0.00079455	0.000999
GATA3	623	-0.83	0.0004531	0.000999
BACH2	498	-0.83	0.00054503	0.000999
SOX4	51	-0.83	0.000999	0.000999
POU2F2	387	-0.85	0.0006148	0.000999
SCML4	44	-0.88	0.000999	0.000999
SPIB	103	-0.88	0.000999	0.000999
IKZF2	506	-1.69	0.000999	0.000999
TSHZ2	855	-1.78	0.000999	0.000999
LEF1	197	-1.83	0.000999	0.000999
POU2AF1	104	-1.84	0.000999	0.000999
NFATC1	112	-1.86	0.000999	0.000999
TCF7	135	-1.92	0.000999	0.000999
Larger absolute values of regulon acitvity indicate a greater degree of transactivation of transcription factors.
The greater the positive regulator activity value, the greater the regulon induction in cALCL compared with that in CD30+ TMF. A larger absolute value of negative regulator activity indicates greater activation of the regulator in CD30+ TMF.
